# Supplementary material for: N′-[1-(2-Hydroxy­phen­yl)ethyl­idene]benzene­sulfonohydrazide
Source: Acta Crystallogr Sect E Struct Rep Online. 2008 Apr 26;64(Pt 5):o904. doi: 10.1107/S1600536808010970 (PMC2961334; doi:10.1107/S1600536808010970)
Supplement: Supplementary file 2 [file e-64-0o904-Isup2.hkl]

# 
# h,k,l, Fc-squared, Fo-squared, sigma(Fo-squared) and status flag 
# 
data_I
_shelx_title ' 080416g in P2(1)/n' 
_shelx_refln_list_code          4 
_shelx_F_calc_maximum      165.81 
_exptl_crystal_F_000       608.00 
_reflns_d_resolution_high  0.8407 
 
loop_ 
 _symmetry_equiv_pos_as_xyz 
 'x, y, z' 
 '-x+1/2, y+1/2, -z+1/2' 
 '-x, -y, -z' 
 'x-1/2, -y-1/2, z-1/2' 
 
_cell_length_a     5.2435 
_cell_length_b    13.2515 
_cell_length_c    20.3749 
_cell_angle_alpha  90.000 
_cell_angle_beta   90.531 
_cell_angle_gamma  90.000 
 
_shelx_F_squared_multiplier     1.000 
 
loop_ 
 _refln_index_h 
 _refln_index_k 
 _refln_index_l 
 _refln_F_squared_calc 
 _refln_F_squared_meas 
 _refln_F_squared_sigma 
 _refln_observed_status 
   2   0   0      190.14      208.34     15.31 o 
   4   0   0      386.90      389.95     29.20 o 
   1   1   0       30.13       32.72      3.77 o 
   2   1   0       67.77       33.70      3.78 o 
   3   1   0      475.71      480.13     23.36 o 
   4   1   0      188.18      168.37     10.71 o 
   6   1   0       51.96      114.61     21.82 o 
   0   2   0     8433.15     6998.11    309.68 o 
   1   2   0      285.70      309.33     17.91 o 
   2   2   0     1753.17     1778.37     49.68 o 
   3   2   0      372.14      338.10     10.94 o 
   4   2   0       62.56       72.57      5.12 o 
   5   2   0        0.16        0.59      4.43 o 
   6   2   0        0.38       -0.75      9.44 o 
   1   3   0      108.32      147.47      5.60 o 
   2   3   0      718.61      751.33     21.48 o 
   3   3   0      176.46      200.49      7.72 o 
   4   3   0      167.77      146.14     11.87 o 
   5   3   0       50.63       59.52      7.30 o 
   6   3   0       46.34       79.82     13.03 o 
   0   4   0    11981.99    12002.37    546.13 o 
   1   4   0     1002.19      971.08     30.59 o 
   2   4   0      211.99      215.07      8.12 o 
   3   4   0        9.97        6.70      2.22 o 
   4   4   0       33.12       42.19      6.27 o 
   5   4   0       27.02       27.60      7.58 o 
   6   4   0       29.27       33.85     13.32 o 
   1   5   0        4.43        8.19      1.45 o 
   2   5   0     1969.35     2062.81     64.43 o 
   3   5   0       62.76       64.20      8.97 o 
   4   5   0      484.22      440.35     19.38 o 
   5   5   0       55.66       57.85      9.37 o 
   1   6   0      119.38       95.05      4.40 o 
   2   6   0       67.78       68.80      3.79 o 
   3   6   0       38.85       34.65      4.89 o 
   4   6   0       10.39        8.92      4.54 o 
   5   6   0        0.36        3.19      6.25 o 
   1   7   0        1.57       -1.46      1.97 o 
   2   7   0       15.66       14.77      3.30 o 
   3   7   0       36.61       40.48      5.20 o 
   4   7   0        1.69        9.44      4.86 o 
   5   7   0      222.51      251.60     17.02 o 
   0   8   0      111.26       75.72      6.43 o 
   1   8   0       15.08       13.22      3.03 o 
   2   8   0        4.60        3.91      2.75 o 
   3   8   0      153.91      138.11      8.58 o 
   4   8   0      130.51      159.38     12.32 o 
   5   8   0        9.57       15.50      7.15 o 
   1   9   0       17.89       14.84      3.46 o 
   2   9   0      204.27      201.70     17.38 o 
   3   9   0        0.06       -3.29      3.58 o 
   4   9   0      114.18      153.41     17.78 o 
   5   9   0        0.08       -0.63      6.25 o 
   0  10   0     2920.09     2882.46    177.52 o 
   1  10   0      168.90      149.38      8.64 o 
   2  10   0      823.94      828.49     43.03 o 
   3  10   0        7.91        6.73      4.39 o 
   4  10   0      135.64      147.45     12.64 o 
   1  11   0       79.97       80.69      7.49 o 
   2  11   0      108.66      116.30      9.29 o 
   3  11   0        9.43       10.47      5.18 o 
   4  11   0       17.78       26.21      7.88 o 
   0  12   0      178.58      164.61     16.71 o 
   1  12   0       16.78       14.08      4.74 o 
   2  12   0        0.16       -1.58      4.17 o 
   3  12   0       64.26       69.54      8.61 o 
   4  12   0        1.95       -2.81      7.00 o 
   1  13   0       15.00       18.19      5.45 o 
   2  13   0        1.29       -4.49      4.46 o 
   3  13   0        2.52        0.35      5.22 o 
   0  14   0     1250.86     1120.99     75.59 o 
   1  14   0       13.09       15.12      5.28 o 
   2  14   0      119.07      112.40     10.39 o 
   1  15   0       10.80        7.28     10.55 o 
  -5   0   1       90.50       62.38     13.13 o 
  -3   0   1      284.58      275.78     21.22 o 
  -1   0   1     1400.59     1630.93     99.12 o 
   1   0   1       16.70       16.03      2.55 o 
   3   0   1      129.17      115.57     11.01 o 
   5   0   1       65.94       55.24     11.69 o 
  -6   1   1        0.40       -5.08     12.50 o 
  -5   1   1        0.14       -0.98      4.48 o 
  -4   1   1      271.19      297.56     17.79 o 
  -3   1   1      112.58      153.29      9.73 o 
  -2   1   1      164.15      136.48      8.02 o 
  -1   1   1     6571.64     6372.53    382.02 o 
   0   1   1     2443.65     2451.56     77.85 o 
   1   1   1    19049.00    19695.20    581.91 o 
   2   1   1     1838.77     1916.45     95.05 o 
   3   1   1      287.57      254.01     19.22 o 
   4   1   1        9.99       10.32      7.13 o 
   5   1   1        5.29       -7.71      6.94 o 
   6   1   1        0.52       -7.63     11.73 o 
  -6   2   1       69.22       88.18     18.47 o 
  -5   2   1       26.12       30.69      6.66 o 
  -4   2   1      604.22      619.08     32.64 o 
  -3   2   1      194.02      215.87     10.37 o 
  -2   2   1     1531.00     1675.89     60.88 o 
  -1   2   1      369.24      365.19     17.08 o 
   0   2   1     1394.66     1370.33     48.82 o 
   1   2   1      671.70      663.07     28.70 o 
   2   2   1      899.68      949.31     29.37 o 
   3   2   1       93.26      101.76      4.98 o 
   4   2   1      256.11      210.76      8.87 o 
   5   2   1        1.70       -8.18      8.00 o 
   6   2   1        8.69       -1.91      8.03 o 
  -6   3   1        6.21       11.33     12.01 o 
  -5   3   1        7.73       13.53      5.58 o 
  -4   3   1       91.52      110.64      6.56 o 
  -3   3   1       82.60       78.80      5.23 o 
  -2   3   1        0.82        3.40      1.31 o 
  -1   3   1     3547.89     3572.05    126.53 o 
   0   3   1     3776.69     3556.86    124.30 o 
   1   3   1      206.09      183.49      6.53 o 
   2   3   1      790.23      860.21     30.27 o 
   3   3   1       23.44       21.43      3.39 o 
   4   3   1       40.98       52.15      4.42 o 
   5   3   1       41.28       51.70     13.32 o 
   6   3   1        2.42        9.41      9.31 o 
  -6   4   1      121.53      167.49     24.51 o 
  -5   4   1      238.88      246.91     13.26 o 
  -4   4   1      231.83      231.78     10.09 o 
  -3   4   1       85.01       84.57      4.31 o 
  -2   4   1      811.23      968.73     30.99 o 
  -1   4   1     2505.39     2545.90     90.98 o 
   0   4   1      402.75      365.70     11.01 o 
   1   4   1     2066.01     2197.84     78.78 o 
   2   4   1       10.85       16.15      2.50 o 
   3   4   1       15.58       16.67      2.73 o 
   4   4   1      311.71      299.38     14.14 o 
   5   4   1      407.11      379.58     22.43 o 
   6   4   1       17.09        8.44      9.62 o 
  -5   5   1        2.31       -1.91      5.40 o 
  -4   5   1       29.99       37.68      5.81 o 
  -3   5   1        4.77        3.81      2.91 o 
  -2   5   1       19.62       15.25      2.15 o 
  -1   5   1       55.37       40.09      3.51 o 
   0   5   1       45.70       51.71      2.76 o 
   1   5   1       64.48       40.55      2.97 o 
   2   5   1       48.99       43.50      3.15 o 
   3   5   1      227.34      221.41     10.76 o 
   4   5   1        5.22       -0.01      5.36 o 
   5   5   1        0.01       -5.04      5.67 o 
  -5   6   1       48.30       58.64     10.23 o 
  -4   6   1      725.13      693.21     33.50 o 
  -3   6   1       56.61       52.91      5.60 o 
  -2   6   1       47.70       68.49      5.26 o 
  -1   6   1     1003.04     1104.68     73.02 o 
   0   6   1       24.08       12.31      2.09 o 
   1   6   1     1717.68     1856.49     58.09 o 
   2   6   1      156.99      148.29      8.94 o 
   3   6   1       27.12       14.61      3.54 o 
   4   6   1      180.08      223.54     14.62 o 
   5   6   1      217.64      189.61     14.15 o 
  -5   7   1        6.10        9.38      6.66 o 
  -4   7   1      153.79      163.34     10.18 o 
  -3   7   1        1.56        1.64      3.32 o 
  -2   7   1      243.08      241.00     11.31 o 
  -1   7   1       10.11       14.45      4.61 o 
   0   7   1      730.83      664.42     32.59 o 
   1   7   1        0.04       -1.43      1.50 o 
   2   7   1      202.02      225.56     10.66 o 
   3   7   1       32.18       25.21      4.57 o 
   4   7   1       18.72       31.18      9.08 o 
   5   7   1        6.37       12.06      8.92 o 
  -5   8   1        0.05        6.10      6.90 o 
  -4   8   1      445.98      430.53     19.92 o 
  -3   8   1       77.57       84.29      9.96 o 
  -2   8   1        0.62       -0.10      2.59 o 
  -1   8   1       41.43       40.87      4.43 o 
   0   8   1       90.07       88.06      6.46 o 
   1   8   1        0.26       -0.77      1.72 o 
   2   8   1       24.97       26.11      6.34 o 
   3   8   1        0.96        1.27      3.71 o 
   4   8   1      142.08      146.60     21.20 o 
   5   8   1       52.89       47.34      9.27 o 
  -5   9   1       11.83       17.35      7.92 o 
  -4   9   1      110.56      133.56     13.47 o 
  -3   9   1       32.30       20.37      5.04 o 
  -2   9   1      143.20      147.44     11.39 o 
  -1   9   1     1490.12     1451.65     54.09 o 
   0   9   1        0.19       -2.84      2.49 o 
   1   9   1       76.11       73.82      6.18 o 
   2   9   1       39.60       43.65      5.47 o 
   3   9   1      329.18      294.21     14.43 o 
   4   9   1       16.12       13.44      9.32 o 
   5   9   1       10.26       18.91      7.70 o 
  -4  10   1       72.96       72.01     10.10 o 
  -3  10   1       59.83       56.29      7.08 o 
  -2  10   1        2.15        1.82      3.70 o 
  -1  10   1      185.39      183.93     12.87 o 
   0  10   1       10.53       22.82      5.50 o 
   1  10   1      109.82      122.99      7.71 o 
   2  10   1        4.54        6.70      3.95 o 
   3  10   1       14.21       21.19      5.13 o 
   4  10   1       32.81       39.38      7.99 o 
  -4  11   1       15.33       15.41      7.33 o 
  -3  11   1       74.18       59.39      7.84 o 
  -2  11   1       92.99      110.70      9.14 o 
  -1  11   1     1316.53     1374.79     52.23 o 
   0  11   1      756.21      671.85     32.87 o 
   1  11   1        6.76        5.28      3.88 o 
   2  11   1      261.87      272.52     13.76 o 
   3  11   1      220.16      182.17     12.42 o 
   4  11   1        7.69       11.65      6.70 o 
  -4  12   1       85.80      112.24     13.57 o 
  -3  12   1        2.73       -5.83      4.63 o 
  -2  12   1       28.67       23.62      5.31 o 
  -1  12   1      254.16      244.74     12.87 o 
   0  12   1        0.30        0.77      4.55 o 
   1  12   1        2.53        3.35      4.03 o 
   2  12   1       87.46       70.34      7.68 o 
   3  12   1       18.94       12.29      7.38 o 
   4  12   1       80.21      109.64     13.36 o 
  -3  13   1       10.98        2.58      5.69 o 
  -2  13   1       14.16        7.71      5.35 o 
  -1  13   1      154.42      158.34     10.23 o 
   0  13   1       11.36       16.13      6.04 o 
   1  13   1      610.59      599.02     25.63 o 
   2  13   1       35.04       28.46      6.31 o 
   3  13   1        0.18       -1.24      6.35 o 
  -2  14   1        0.87       -3.84      5.02 o 
  -1  14   1       13.28        0.17      5.92 o 
   0  14   1       89.70       97.67     16.74 o 
   1  14   1       16.74       25.97      6.01 o 
   2  14   1        0.64        2.87      5.15 o 
  -1  15   1       52.40       49.20      9.53 o 
   0  15   1      163.41      162.75     12.81 o 
   1  15   1       84.05       80.54     10.76 o 
  -4   0   2      293.51      335.35     26.63 o 
  -2   0   2      973.94      981.95     62.09 o 
   2   0   2     2013.79     2102.86     91.56 o 
   4   0   2        0.30       -5.18      3.46 o 
  -5   1   2      249.27      249.02     13.53 o 
  -4   1   2      404.80      370.64     16.81 o 
  -3   1   2       52.86       45.20      5.70 o 
  -2   1   2      151.50      164.33      7.64 o 
  -1   1   2        6.94       -0.79      1.73 o 
   0   1   2      407.21      429.97     15.46 o 
   1   1   2      569.49      578.93     20.71 o 
   2   1   2      505.19      576.13     18.19 o 
   3   1   2        1.76        4.66      2.27 o 
   4   1   2        4.75        2.23      2.52 o 
   5   1   2       12.57        5.01      5.75 o 
   6   1   2        2.09       -9.33     12.79 o 
  -5   2   2       25.00       17.67      5.54 o 
  -4   2   2       12.11       17.28      4.45 o 
  -3   2   2     1075.13     1041.47     39.50 o 
  -2   2   2      287.84      289.60     12.17 o 
  -1   2   2       30.01       25.11      4.39 o 
   0   2   2      802.48      694.78     24.87 o 
   1   2   2    27494.54    24662.93   5339.62 o 
   2   2   2     1928.35     2079.92     74.94 o 
   3   2   2     1249.31     1149.77     54.83 o 
   4   2   2        1.51       -1.30      2.57 o 
   5   2   2       12.07       10.55      6.80 o 
   6   2   2       30.75       28.31     10.28 o 
  -6   3   2        5.49        2.22     10.91 o 
  -5   3   2      885.89      912.82     31.68 o 
  -4   3   2       82.52       88.17      6.69 o 
  -3   3   2       45.94       46.91      3.53 o 
  -2   3   2       19.54       36.83      2.51 o 
  -1   3   2      353.14      355.90     23.79 o 
   0   3   2     1546.35     1669.48     58.82 o 
   1   3   2     1758.92     1776.46     75.93 o 
   2   3   2       57.05       61.92      3.79 o 
   3   3   2      154.59      126.52      7.06 o 
   4   3   2      118.21      104.15      6.03 o 
   5   3   2       84.12       89.79     16.77 o 
   6   3   2       24.55       12.94      9.30 o 
  -6   4   2       17.35       18.05     11.86 o 
  -5   4   2       32.06       31.02      6.45 o 
  -4   4   2        0.09       -3.71      2.78 o 
  -3   4   2       89.76       84.99      5.44 o 
  -2   4   2      114.62      102.03      4.10 o 
  -1   4   2     1090.85     1224.95     52.86 o 
   0   4   2     1967.42     1961.06     87.45 o 
   1   4   2       10.23        5.43      1.41 o 
   2   4   2        0.54       -0.59      1.41 o 
   3   4   2      105.47       96.10      6.62 o 
   4   4   2        8.09       13.24      5.48 o 
   5   4   2       66.54       97.25     17.36 o 
   6   4   2        5.14       -6.37      8.81 o 
  -5   5   2       20.33       15.82      7.21 o 
  -4   5   2      408.59      419.88     18.92 o 
  -3   5   2      215.53      221.12     10.93 o 
  -2   5   2       30.43       45.55      4.42 o 
  -1   5   2      473.07      488.60     19.09 o 
   0   5   2     4066.30     4530.26    533.48 o 
   1   5   2       39.67       41.44      3.12 o 
   2   5   2      362.79      387.51     13.47 o 
   3   5   2       20.04       33.87      3.52 o 
   4   5   2      710.75      717.81     74.08 o 
   5   5   2        2.99        1.17      9.91 o 
  -5   6   2       39.62       34.77     13.17 o 
  -4   6   2        0.16        1.41      4.14 o 
  -3   6   2      108.35      119.71      9.95 o 
  -2   6   2      156.45      152.64      8.10 o 
  -1   6   2       37.34       33.71      3.49 o 
   0   6   2      505.30      487.98     18.72 o 
   1   6   2      894.55      840.52     27.11 o 
   2   6   2      131.13      142.47      6.16 o 
   3   6   2      216.46      200.77     10.19 o 
   4   6   2        0.59       -0.57      4.95 o 
   5   6   2        3.78        9.01      6.39 o 
  -5   7   2      220.07      229.41     16.55 o 
  -4   7   2        0.07        3.18      4.68 o 
  -3   7   2      160.90      147.77      8.68 o 
  -2   7   2      225.66      227.19     12.46 o 
  -1   7   2     1943.46     2043.32    146.10 o 
   0   7   2       20.78       16.62      2.51 o 
   1   7   2      121.91      118.83      5.41 o 
   2   7   2       32.49       33.71      3.81 o 
   3   7   2      155.82      147.90      8.55 o 
   4   7   2      167.61      143.26     19.30 o 
   5   7   2       65.85       63.98      9.61 o 
  -5   8   2       21.59       25.81      8.56 o 
  -4   8   2        0.24        6.12      4.92 o 
  -3   8   2      391.75      375.24     17.27 o 
  -2   8   2       41.82       45.75      5.17 o 
  -1   8   2      582.39      630.67     27.27 o 
   0   8   2      713.14      763.38     54.75 o 
   1   8   2      514.16      460.84     16.05 o 
   2   8   2        0.74       -3.76      2.51 o 
   3   8   2      549.05      573.93     23.98 o 
   4   8   2        1.85        3.13      5.29 o 
   5   8   2        4.45        8.72      6.86 o 
  -5   9   2        0.00       -9.02      6.02 o 
  -4   9   2      176.64      178.48     11.23 o 
  -3   9   2        6.94        1.23      4.02 o 
  -2   9   2        3.20        1.86      3.23 o 
  -1   9   2      216.84      231.44     12.06 o 
   0   9   2       30.13       27.31      4.04 o 
   1   9   2        0.12       -1.20      2.18 o 
   2   9   2       25.31       30.30      4.75 o 
   3   9   2        5.19        4.67      4.23 o 
   4   9   2       38.58       49.76      8.43 o 
   5   9   2        3.42       12.86      7.39 o 
  -4  10   2      112.31      117.86     10.50 o 
  -3  10   2       33.33       26.08      5.57 o 
  -2  10   2      248.84      230.23     15.98 o 
  -1  10   2        5.02        2.30      6.09 o 
   0  10   2     1653.02     1551.92     84.34 o 
   1  10   2      733.12      652.08     26.28 o 
   2  10   2       59.26       65.18      8.81 o 
   3  10   2       14.98       20.28      5.20 o 
   4  10   2       21.56       16.73      7.09 o 
  -4  11   2       10.13       11.51      7.23 o 
  -3  11   2       87.15      111.11     10.01 o 
  -2  11   2       13.90       16.94      4.87 o 
  -1  11   2      212.36      213.17     11.52 o 
   0  11   2      577.37      548.93     27.71 o 
   1  11   2        0.00       -0.98      3.50 o 
   2  11   2       13.90       21.14      5.22 o 
   3  11   2        1.89       -5.75      7.63 o 
   4  11   2       36.29       32.14      8.20 o 
  -4  12   2        0.76        0.47      7.33 o 
  -3  12   2       72.68       87.41     10.87 o 
  -2  12   2        0.13       -3.65      4.04 o 
  -1  12   2      215.06      188.93     16.67 o 
   0  12   2       78.58       74.96      9.08 o 
   1  12   2     1193.74     1190.41     63.22 o 
   2  12   2       65.57       59.25      8.10 o 
   3  12   2      123.90      122.33     19.25 o 
   4  12   2       15.90       10.51      7.44 o 
  -3  13   2       11.40       12.46      5.96 o 
  -2  13   2       23.28       16.43      5.48 o 
  -1  13   2      102.31       93.98     12.97 o 
   0  13   2      241.32      220.08     14.52 o 
   1  13   2       88.92       98.20      8.82 o 
   2  13   2       30.75       26.19      5.89 o 
   3  13   2        0.03       -8.46      5.64 o 
  -2  14   2       29.64       26.52      7.20 o 
  -1  14   2       65.21       60.67      9.43 o 
   0  14   2      147.67      144.85     11.72 o 
   1  14   2      120.62      138.60     10.33 o 
   2  14   2       80.47       93.06      9.49 o 
  -1  15   2        2.52        1.42      7.17 o 
   0  15   2       99.77       97.48     11.54 o 
   1  15   2       27.92       20.01      7.40 o 
  -5   0   3      165.98      137.80     13.46 o 
  -3   0   3     1224.59     1264.87     80.85 o 
  -1   0   3    14656.28    14526.06    589.39 o 
   1   0   3      419.32      387.62     19.81 o 
   3   0   3     1316.87     1405.03     62.77 o 
   5   0   3       99.31       88.56     15.17 o 
  -5   1   3        8.72        2.11      5.00 o 
  -4   1   3      148.18      151.98      9.27 o 
  -3   1   3      128.63      105.52      6.55 o 
  -2   1   3        6.54        1.47      2.55 o 
  -1   1   3     8164.34     7707.51    209.93 o 
   0   1   3     4835.91     5001.21    152.39 o 
   1   1   3       38.50       27.31      3.35 o 
   2   1   3       26.35       25.23      2.27 o 
   3   1   3     4058.10     4098.56    110.47 o 
   4   1   3        0.01       -3.28      2.42 o 
   5   1   3       46.29       28.62      7.65 o 
   6   1   3       15.80        5.65     10.42 o 
  -5   2   3       79.07       90.89     15.04 o 
  -4   2   3      606.07      624.71     25.91 o 
  -3   2   3       27.79       22.95      3.87 o 
  -2   2   3      246.10      231.70     10.21 o 
  -1   2   3       51.24       46.41      2.35 o 
   0   2   3    12180.59    11359.56    310.74 o 
   1   2   3     8526.00     9385.55    343.23 o 
   2   2   3      293.24      298.70     11.70 o 
   3   2   3       73.15       80.27      5.12 o 
   4   2   3       62.69       62.10      6.47 o 
   5   2   3        1.85       -0.64      9.00 o 
   6   2   3       36.66       43.33     10.57 o 
  -5   3   3        4.95        8.56      4.41 o 
  -4   3   3       71.72       93.02      6.90 o 
  -3   3   3       70.85       60.07      6.90 o 
  -2   3   3      161.52      158.19      6.57 o 
  -1   3   3      522.38      583.98     16.83 o 
   0   3   3     5429.77     5323.77    222.62 o 
   1   3   3     1929.78     2103.37     89.36 o 
   2   3   3      528.65      536.35     17.83 o 
   3   3   3      160.60      135.75      6.61 o 
   4   3   3      139.18      144.07      9.49 o 
   5   3   3        8.37        0.80      6.40 o 
   6   3   3       41.50       36.25     10.97 o 
  -5   4   3       97.40      108.55     11.09 o 
  -4   4   3       82.66       95.41     10.39 o 
  -3   4   3     1094.08     1054.33     34.22 o 
  -2   4   3      214.55      221.48      8.65 o 
  -1   4   3      142.46      125.72      5.35 o 
   0   4   3      472.32      533.30     17.41 o 
   1   4   3       75.07       71.19      3.48 o 
   2   4   3       69.91       75.29      6.87 o 
   3   4   3       88.13       76.89      4.59 o 
   4   4   3       34.65       20.44      8.24 o 
   5   4   3      217.45      207.39     16.11 o 
  -5   5   3       78.37       60.16      6.77 o 
  -4   5   3      101.71      115.67      7.93 o 
  -3   5   3        0.64        2.78      2.66 o 
  -2   5   3      269.25      295.77     14.20 o 
  -1   5   3      319.40      302.37     12.75 o 
   0   5   3      383.20      398.42     19.88 o 
   1   5   3      743.83      741.54     24.01 o 
   2   5   3        8.79        4.98      1.87 o 
   3   5   3      570.97      639.81     30.46 o 
   4   5   3       23.27       14.27      5.80 o 
   5   5   3        6.80       13.61     10.02 o 
  -5   6   3       57.65       48.79      9.06 o 
  -4   6   3        3.04        0.97      4.46 o 
  -3   6   3      306.70      328.29     15.15 o 
  -2   6   3       58.90       42.24      4.63 o 
  -1   6   3       98.25       92.98      7.41 o 
   0   6   3      971.37      946.28     30.40 o 
   1   6   3     1657.24     1926.90     69.70 o 
   2   6   3       14.00       20.71      2.69 o 
   3   6   3      101.79       92.85      6.79 o 
   4   6   3       40.56       53.10      7.96 o 
   5   6   3       98.96      103.32     18.70 o 
  -5   7   3       30.96       35.00      8.94 o 
  -4   7   3      192.14      185.00     11.44 o 
  -3   7   3       24.20       20.85      4.41 o 
  -2   7   3        0.08       -3.20      2.43 o 
  -1   7   3       10.92        6.57      2.51 o 
   0   7   3     2810.82     2720.67     84.83 o 
   1   7   3       18.65       25.71      2.76 o 
   2   7   3       55.23       50.81      5.40 o 
   3   7   3        0.64        2.61      3.57 o 
   4   7   3      230.11      214.58     14.36 o 
   5   7   3       25.52       15.36     10.64 o 
  -5   8   3      115.88      141.47     15.65 o 
  -4   8   3       53.03       69.90      9.67 o 
  -3   8   3      202.32      178.90     18.29 o 
  -2   8   3       39.86       37.92      4.84 o 
  -1   8   3      679.19      696.71     41.53 o 
   0   8   3      278.60      298.27     11.24 o 
   1   8   3       37.87       28.12      3.78 o 
   2   8   3       29.89       30.48      5.72 o 
   3   8   3        8.96        6.17      3.90 o 
   4   8   3        8.29        1.53      5.21 o 
   5   8   3       30.43       38.24     13.35 o 
  -5   9   3       21.78       29.97      9.11 o 
  -4   9   3      136.11      155.09     11.23 o 
  -3   9   3      107.96      136.15     10.51 o 
  -2   9   3       82.91       73.83      6.85 o 
  -1   9   3      792.04      771.69     30.41 o 
   0   9   3      546.93      499.58     21.60 o 
   1   9   3      751.95      724.04     24.41 o 
   2   9   3      352.72      341.11     17.22 o 
   3   9   3      149.99      148.92     20.58 o 
   4   9   3       25.21       12.08      7.94 o 
   5   9   3       20.90       18.19     10.54 o 
  -4  10   3        4.06        9.98      5.71 o 
  -3  10   3      211.58      184.53     11.10 o 
  -2  10   3       69.34       69.87      7.29 o 
  -1  10   3      519.49      545.85     38.22 o 
   0  10   3        3.46        5.72      3.50 o 
   1  10   3      601.95      525.36     21.87 o 
   2  10   3       12.66       12.17      4.32 o 
   3  10   3       16.19       11.62      6.20 o 
   4  10   3       21.75       27.31     11.45 o 
  -4  11   3       26.12       48.31      8.00 o 
  -3  11   3       43.24       29.11      6.48 o 
  -2  11   3        0.79       -5.66      3.81 o 
  -1  11   3      438.24      421.89     18.99 o 
   0  11   3      461.09      462.08     19.93 o 
   1  11   3      200.22      189.10     11.09 o 
   2  11   3      468.10      476.37     20.85 o 
   3  11   3       35.06       27.87      7.31 o 
   4  11   3        6.81        4.50      6.43 o 
  -3  12   3       14.13       12.73      5.80 o 
  -2  12   3       21.28       18.19      5.30 o 
  -1  12   3       86.69       84.96     10.19 o 
   0  12   3       10.51        6.49      5.22 o 
   1  12   3       74.47       67.59      7.11 o 
   2  12   3       55.48       50.78      6.51 o 
   3  12   3       17.08       13.50     11.18 o 
  -3  13   3       31.01       29.42      7.16 o 
  -2  13   3       15.23       10.00      5.27 o 
  -1  13   3       20.54       19.22      6.44 o 
   0  13   3      163.65      158.63     11.87 o 
   1  13   3      190.04      186.09     10.98 o 
   2  13   3        0.30       -2.95      4.51 o 
   3  13   3      161.28      162.12     14.29 o 
  -2  14   3        2.66       -3.71      4.85 o 
  -1  14   3      123.25      137.18     13.52 o 
   0  14   3        4.86        1.26      5.62 o 
   1  14   3        9.44       10.12      5.24 o 
   2  14   3        5.21        9.35      6.22 o 
  -1  15   3        0.03       -8.09      5.92 o 
   0  15   3      145.86      168.09     14.95 o 
   1  15   3       83.50      100.74      9.81 o 
  -4   0   4        9.13       13.69     11.68 o 
  -2   0   4      124.96      109.34      6.95 o 
   0   0   4      960.14     1034.38     96.13 o 
   2   0   4     7472.08     7280.50    248.78 o 
   4   0   4      545.73      588.30     42.39 o 
  -6   1   4        1.51        9.60     10.48 o 
  -5   1   4      122.57      141.99     10.10 o 
  -4   1   4     1167.48     1133.17     43.79 o 
  -3   1   4      245.64      231.11     14.39 o 
  -2   1   4     1440.51     1290.73     47.44 o 
  -1   1   4       26.40       20.04      2.81 o 
   0   1   4     6587.51     7175.71    277.57 o 
   1   1   4     1221.24     1322.87     64.46 o 
   2   1   4      279.90      316.77     10.73 o 
   3   1   4      190.91      208.71      9.86 o 
   4   1   4       17.42       14.59      6.21 o 
   5   1   4       37.31       31.93      7.71 o 
   6   1   4        1.31      -10.02     10.35 o 
  -6   2   4       86.81      259.63     51.85 o 
  -5   2   4      302.53      293.71     16.54 o 
  -4   2   4       10.07       11.18      5.40 o 
  -3   2   4      405.86      405.32     17.94 o 
  -2   2   4      175.97      192.66      8.93 o 
  -1   2   4     5522.27     5011.66    137.30 o 
   0   2   4      373.27      369.28     15.29 o 
   1   2   4      177.36      144.52      5.34 o 
   2   2   4       10.24       10.11      2.94 o 
   3   2   4      203.17      182.49      8.90 o 
   4   2   4        0.61       -8.99      6.00 o 
   5   2   4       27.54       -1.57      9.09 o 
   6   2   4       11.77       15.46      8.58 o 
  -6   3   4        3.17        0.93     12.10 o 
  -5   3   4      148.86      184.37     20.62 o 
  -4   3   4       26.93       15.14      4.79 o 
  -3   3   4      169.77      174.65      9.22 o 
  -2   3   4     1411.91     1569.11    112.01 o 
  -1   3   4       17.19       19.55      1.69 o 
   0   3   4       12.50       12.93      1.39 o 
   1   3   4    13190.09    14203.04    606.81 o 
   2   3   4     2002.20     1943.00     68.75 o 
   3   3   4        1.30        1.23      2.23 o 
   4   3   4      123.87      127.31      7.74 o 
   5   3   4       82.58       70.20     12.41 o 
   6   3   4        0.26       -9.64      7.57 o 
  -5   4   4        0.47       -5.94      4.16 o 
  -4   4   4       19.92       25.91      4.48 o 
  -3   4   4       27.22       32.32      3.87 o 
  -2   4   4      436.45      508.19     17.35 o 
  -1   4   4       34.29       35.28      3.10 o 
   0   4   4     1770.35     1673.48     71.02 o 
   1   4   4      470.71      476.48     23.65 o 
   2   4   4     1670.72     1825.86     64.92 o 
   3   4   4      873.03      827.06     39.79 o 
   4   4   4      313.58      308.59     17.68 o 
   5   4   4        0.77        4.82     12.47 o 
  -5   5   4        3.69        9.05      4.72 o 
  -4   5   4      526.25      533.17     19.63 o 
  -3   5   4        8.68        7.85      3.05 o 
  -2   5   4       60.58       67.89      4.52 o 
  -1   5   4      359.96      401.04     12.31 o 
   0   5   4      457.23      504.19     25.30 o 
   1   5   4      804.59      892.54     37.15 o 
   2   5   4     1050.37     1108.21     50.63 o 
   3   5   4       31.75       47.18      4.14 o 
   4   5   4      523.55      464.08     45.98 o 
   5   5   4        2.80        2.00      7.35 o 
  -5   6   4        0.13       -5.38      5.34 o 
  -4   6   4        2.81        4.43      4.69 o 
  -3   6   4       42.08       40.83      5.23 o 
  -2   6   4      238.26      240.08     11.46 o 
  -1   6   4     1719.61     1793.38     50.30 o 
   0   6   4      868.75      866.71     31.20 o 
   1   6   4      903.64     1044.00     37.37 o 
   2   6   4      208.61      245.84      9.42 o 
   3   6   4      161.94      182.38     11.93 o 
   4   6   4      128.30      124.57     10.17 o 
   5   6   4        1.16       -0.36      9.37 o 
  -5   7   4       69.24       77.57      9.03 o 
  -4   7   4        1.13       -2.62      4.15 o 
  -3   7   4       49.38       68.29      8.52 o 
  -2   7   4        2.60        2.26      2.75 o 
  -1   7   4        2.82        4.47      1.61 o 
   0   7   4       48.53       56.49      4.13 o 
   1   7   4      364.19      368.31     13.12 o 
   2   7   4       84.51       61.49      4.81 o 
   3   7   4      141.99      117.84      9.54 o 
   4   7   4       62.97       76.28     13.24 o 
   5   7   4       49.54       54.59     15.10 o 
  -5   8   4        0.12        4.23      6.93 o 
  -4   8   4       42.50       35.52      6.46 o 
  -3   8   4      306.42      266.61     20.00 o 
  -2   8   4       22.66       20.97      5.18 o 
  -1   8   4      865.87      929.42     44.27 o 
   0   8   4        8.45        2.27      1.98 o 
   1   8   4      180.87      151.27      6.71 o 
   2   8   4      442.48      428.17     18.12 o 
   3   8   4       20.36       18.00      6.19 o 
   4   8   4        4.02       -1.44      5.45 o 
   5   8   4        0.01       -2.31      9.40 o 
  -5   9   4        3.07       -3.62      6.91 o 
  -4   9   4      409.90      427.37     20.36 o 
  -3   9   4        8.22       -3.61      3.92 o 
  -2   9   4       92.55       88.61     11.82 o 
  -1   9   4       33.56       28.79      4.46 o 
   0   9   4       94.62       84.44      5.22 o 
   1   9   4      310.44      275.51     10.90 o 
   2   9   4      556.08      510.31     21.37 o 
   3   9   4       32.44       43.48      7.80 o 
   4   9   4       27.12       32.53      7.59 o 
   5   9   4        1.20      -12.21      8.80 o 
  -4  10   4       41.01       43.43      7.77 o 
  -3  10   4       26.45       20.07      5.57 o 
  -2  10   4      136.04      136.49      9.07 o 
  -1  10   4        0.10        0.28      3.63 o 
   0  10   4      635.88      649.92     22.65 o 
   1  10   4      224.75      209.37     10.80 o 
   2  10   4      961.56      927.31     36.38 o 
   3  10   4      160.03      141.49     14.51 o 
   4  10   4       10.57        4.23      6.04 o 
  -4  11   4       50.27       47.83      9.35 o 
  -3  11   4      106.45      122.89     10.60 o 
  -2  11   4      177.56      169.88     10.38 o 
  -1  11   4       28.25       27.85      5.41 o 
   0  11   4      477.95      459.21     19.84 o 
   1  11   4      140.83      135.38      8.35 o 
   2  11   4      151.73      143.25      9.06 o 
   3  11   4        8.33        3.26      5.26 o 
   4  11   4       20.04       29.82      7.89 o 
  -3  12   4      206.62      206.42     12.69 o 
  -2  12   4        0.76       -6.75      4.50 o 
  -1  12   4      241.23      253.07     16.22 o 
   0  12   4        0.55       -3.80      4.44 o 
   1  12   4      141.66      139.15      8.94 o 
   2  12   4       21.24       16.29      5.26 o 
   3  12   4       28.17       35.65      7.91 o 
  -3  13   4        1.52        1.29      5.55 o 
  -2  13   4       73.33       77.49      9.58 o 
  -1  13   4        5.52        0.10      5.65 o 
   0  13   4       60.75       58.77      8.54 o 
   1  13   4        6.97        9.85      5.02 o 
   2  13   4        0.25       -7.27      5.07 o 
   3  13   4       17.32        9.52      7.27 o 
  -2  14   4       14.38        8.82      5.87 o 
  -1  14   4        2.75       -7.82      5.92 o 
   0  14   4       27.13       17.49      6.37 o 
   1  14   4       11.86       11.33      5.03 o 
   2  14   4      300.76      333.24     44.36 o 
  -1  15   4        2.79       -8.12      6.31 o 
   0  15   4       28.98       25.90      7.79 o 
   1  15   4       31.75       30.04      7.66 o 
  -5   0   5     1140.15     1063.38     73.17 o 
  -3   0   5      364.72      313.53     42.09 o 
  -1   0   5    19852.62    19600.11   1251.93 o 
   1   0   5      788.30      853.78     50.27 o 
   3   0   5       77.61       53.78      5.12 o 
   5   0   5       33.44       18.80      9.89 o 
  -6   1   5        0.00       -2.22      7.37 o 
  -5   1   5      284.48      290.35     18.90 o 
  -4   1   5      124.10      140.55      9.00 o 
  -3   1   5      221.60      196.74      9.89 o 
  -2   1   5        9.88        4.14      2.60 o 
  -1   1   5      239.24      215.87      7.57 o 
   0   1   5     7129.53     6855.42    255.75 o 
   1   1   5     2209.32     2164.37    225.51 o 
   2   1   5       19.09       22.41      7.97 o 
   3   1   5      505.29      499.52     24.27 o 
   4   1   5      153.41      142.57     10.82 o 
   5   1   5        7.89       -6.82      5.09 o 
   6   1   5        0.54        1.44     10.62 o 
  -6   2   5        1.88        5.92     20.08 o 
  -5   2   5       76.12       81.26     11.04 o 
  -4   2   5      473.67      432.77     19.30 o 
  -3   2   5      129.36      111.03      6.85 o 
  -2   2   5     1986.81     2043.96    100.17 o 
  -1   2   5     1130.44     1246.27     39.08 o 
   0   2   5      354.19      317.01     11.94 o 
   1   2   5      109.39       86.21      3.50 o 
   2   2   5       25.55       30.16      2.31 o 
   3   2   5       93.63       85.10      4.65 o 
   4   2   5        6.19        1.30      4.64 o 
   5   2   5        6.15        0.20      5.82 o 
   6   2   5       37.83       28.28     10.81 o 
  -5   3   5       21.93       24.74      6.20 o 
  -4   3   5      187.77      175.90     10.32 o 
  -3   3   5      312.64      329.63     14.75 o 
  -2   3   5      458.19      555.55     26.53 o 
  -1   3   5      360.21      357.99     12.72 o 
   0   3   5     1554.12     1443.53     40.28 o 
   1   3   5      701.15      769.72     24.58 o 
   2   3   5       52.60       49.07      3.07 o 
   3   3   5       49.36       58.29      4.20 o 
   4   3   5      298.67      295.09     41.92 o 
   5   3   5        0.08       -3.24      6.36 o 
  -5   4   5      166.25      164.03     11.03 o 
  -4   4   5      166.60      172.64      8.79 o 
  -3   4   5        1.36       -1.02      2.40 o 
  -2   4   5      291.00      258.25      9.93 o 
  -1   4   5      230.30      212.57      6.40 o 
   0   4   5      585.27      573.56     20.88 o 
   1   4   5      517.58      579.13     17.00 o 
   2   4   5     1746.55     1709.54     48.30 o 
   3   4   5       14.43       19.88      3.41 o 
   4   4   5        0.03        7.02      4.56 o 
   5   4   5       16.85       13.22      7.62 o 
  -5   5   5        3.76       -3.24      4.40 o 
  -4   5   5       43.96       43.60      5.51 o 
  -3   5   5      196.53      182.53      8.34 o 
  -2   5   5        0.53       -2.59      1.73 o 
  -1   5   5       11.99       14.94      1.70 o 
   0   5   5     1891.71     1917.07     53.48 o 
   1   5   5     8078.16     9046.25    512.19 o 
   2   5   5       19.58       28.42      2.99 o 
   3   5   5     1199.46     1290.04     48.50 o 
   4   5   5        5.40        8.18      4.76 o 
   5   5   5       24.00       13.04      7.75 o 
  -5   6   5       44.55       50.12     10.91 o 
  -4   6   5      188.63      191.63      9.58 o 
  -3   6   5       65.70       50.40      4.93 o 
  -2   6   5      396.99      359.07     24.38 o 
  -1   6   5        8.26        5.39      1.68 o 
   0   6   5     1896.94     1986.14     55.51 o 
   1   6   5       10.86        5.91      2.00 o 
   2   6   5      164.94      168.07      8.55 o 
   3   6   5      410.18      442.34     24.65 o 
   4   6   5       29.78       36.72      6.96 o 
   5   6   5        5.45       -2.15      6.71 o 
  -5   7   5        7.04        3.48      5.34 o 
  -4   7   5        1.16       -5.36      4.14 o 
  -3   7   5       12.87        5.71      3.54 o 
  -2   7   5        4.97        5.41      3.04 o 
  -1   7   5       81.96       90.29      4.16 o 
   0   7   5     2150.92     2148.60     76.08 o 
   1   7   5       26.63       23.46      3.08 o 
   2   7   5       82.64       79.82      4.76 o 
   3   7   5        1.74       -0.46      4.44 o 
   4   7   5       48.95       62.80     13.13 o 
   5   7   5        4.31       -5.60      8.14 o 
  -5   8   5       48.89       53.49      8.47 o 
  -4   8   5       90.24      113.43     13.87 o 
  -3   8   5        2.20       -3.43      3.60 o 
  -2   8   5      233.57      199.82     10.55 o 
  -1   8   5       44.64       52.02      4.63 o 
   0   8   5      105.52      111.69      7.01 o 
   1   8   5       89.87       98.49      5.33 o 
   2   8   5      704.34      719.53     24.41 o 
   3   8   5      118.99      118.67     11.21 o 
   4   8   5       13.72       10.05      6.21 o 
   5   8   5       40.98       67.34     12.14 o 
  -4   9   5        6.43        5.15      5.67 o 
  -3   9   5      264.48      246.29     13.30 o 
  -2   9   5      114.00      108.44      8.24 o 
  -1   9   5      224.26      241.66     11.91 o 
   0   9   5      375.61      352.40     13.34 o 
   1   9   5     1091.14     1147.94     37.40 o 
   2   9   5        4.39       10.35      4.61 o 
   3   9   5      416.86      450.47     24.70 o 
   4   9   5       34.86       41.32      7.81 o 
  -4  10   5       46.25       41.35      7.59 o 
  -3  10   5      163.57      191.18     11.48 o 
  -2  10   5      117.94      115.06      9.16 o 
  -1  10   5      750.12      714.40     50.83 o 
   0  10   5       75.06       82.88      5.98 o 
   1  10   5        0.82       -3.95      2.63 o 
   2  10   5      140.84      137.91      8.52 o 
   3  10   5        0.22        0.16      5.50 o 
   4  10   5       28.54       29.66      7.99 o 
  -4  11   5        0.77       -1.79      5.88 o 
  -3  11   5      190.80      190.05     12.17 o 
  -2  11   5       14.48       17.47      8.33 o 
  -1  11   5        5.45       -0.21      4.76 o 
   0  11   5      289.36      279.95     15.95 o 
   1  11   5       75.45       78.82      8.18 o 
   2  11   5       97.99      127.57      9.11 o 
   3  11   5        4.32       -1.20      5.28 o 
   4  11   5      117.60      126.38     13.42 o 
  -3  12   5       55.40       77.37      9.01 o 
  -2  12   5      173.07      151.52     10.27 o 
  -1  12   5       48.28       43.62      7.77 o 
   0  12   5        9.38        5.21      4.04 o 
   1  12   5       13.64        8.76      4.17 o 
   2  12   5       73.03       62.83      9.14 o 
   3  12   5       36.66       26.57      7.72 o 
  -3  13   5        6.31        5.79      6.81 o 
  -2  13   5       38.28       48.79      7.46 o 
  -1  13   5       57.54       78.90     10.29 o 
   0  13   5      186.20      154.22     11.94 o 
   1  13   5       39.59       30.25      5.81 o 
   2  13   5        2.07       -1.81      5.44 o 
   3  13   5       83.26      114.53     12.91 o 
  -2  14   5       21.42       16.23      6.15 o 
  -1  14   5       20.95       16.48      7.59 o 
   0  14   5       48.39       35.55      7.83 o 
   1  14   5        0.01       -3.18      4.25 o 
   2  14   5        0.23       -1.62      6.27 o 
  -1  15   5       45.78       39.28      9.16 o 
   0  15   5        4.64        1.46      6.29 o 
   1  15   5       47.65       53.21      7.82 o 
  -6   0   6       10.01        4.79     10.68 o 
  -4   0   6     1930.59     2083.57    132.63 o 
  -2   0   6      206.50      217.20      9.75 o 
   0   0   6      997.12      833.90     37.08 o 
   2   0   6      653.63      648.85     29.40 o 
   4   0   6        7.75       31.48      8.58 o 
  -6   1   6        0.04       -6.02      7.35 o 
  -5   1   6       59.11       54.88      9.49 o 
  -4   1   6      963.40      986.46     38.81 o 
  -3   1   6      696.69      650.19     22.45 o 
  -2   1   6     1871.65     1902.70     54.71 o 
  -1   1   6     1720.56     1693.63     47.24 o 
   0   1   6     1159.59     1160.75     41.54 o 
   1   1   6       71.26       74.35      3.87 o 
   2   1   6      108.97      137.66      9.16 o 
   3   1   6        0.66       -1.75      2.10 o 
   4   1   6      298.50      299.90     17.80 o 
   5   1   6        2.06       -2.11      5.60 o 
   6   1   6       59.58       96.67     18.27 o 
  -6   2   6        0.06        4.99     11.93 o 
  -5   2   6       61.58       54.89      9.60 o 
  -4   2   6       80.54      103.68      8.76 o 
  -3   2   6      248.38      255.10     12.07 o 
  -2   2   6        2.10       12.50      2.29 o 
  -1   2   6     1025.63      918.59     26.24 o 
   0   2   6      377.04      374.90     19.41 o 
   1   2   6      370.44      415.31     13.49 o 
   2   2   6      221.55      249.55     10.70 o 
   3   2   6     1355.80     1284.85     47.56 o 
   4   2   6       10.84       10.96      5.52 o 
   5   2   6       22.97       17.89      6.99 o 
  -5   3   6       44.93       45.39      9.37 o 
  -4   3   6       49.13       39.93      7.01 o 
  -3   3   6      745.62      771.56     60.81 o 
  -2   3   6       69.97       61.87      4.30 o 
  -1   3   6      188.67      170.89      5.93 o 
   0   3   6       80.13       68.06      2.64 o 
   1   3   6       12.33       18.83      2.24 o 
   2   3   6        3.96        3.40      1.65 o 
   3   3   6       35.99       42.72      5.84 o 
   4   3   6       51.18       45.49      7.71 o 
   5   3   6        3.40       -7.69      5.99 o 
  -5   4   6        0.46       -5.26      5.59 o 
  -4   4   6      141.00      147.63      8.38 o 
  -3   4   6      115.58      134.52      9.60 o 
  -2   4   6       55.40       49.89      3.64 o 
  -1   4   6       90.25      117.28      4.32 o 
   0   4   6     6842.17     7375.93    288.59 o 
   1   4   6     2251.30     2610.63     72.28 o 
   2   4   6     2254.50     2430.51     80.22 o 
   3   4   6      492.29      506.37     18.19 o 
   4   4   6      309.11      291.60     17.26 o 
   5   4   6        3.63       -3.69      6.69 o 
  -5   5   6       23.28       18.15      5.59 o 
  -4   5   6      239.76      228.22     10.67 o 
  -3   5   6       37.23       19.86      5.19 o 
  -2   5   6        0.89       -2.28      1.52 o 
  -1   5   6      129.46      121.10      4.74 o 
   0   5   6      227.24      233.80      8.67 o 
   1   5   6      137.10      192.46      6.87 o 
   2   5   6      960.92      976.34     28.31 o 
   3   5   6      341.97      331.87     13.38 o 
   4   5   6      331.45      322.72     20.65 o 
   5   5   6       14.64       -1.53      6.99 o 
  -5   6   6        3.30        0.19      4.93 o 
  -4   6   6       26.09       35.15      5.23 o 
  -3   6   6        5.89        4.72      2.84 o 
  -2   6   6        0.22        3.38      4.78 o 
  -1   6   6       61.99       84.90      4.04 o 
   0   6   6     3717.07     4171.11    114.83 o 
   1   6   6      760.39      802.31     29.26 o 
   2   6   6     1213.51     1317.27     38.00 o 
   3   6   6      149.32      160.86      8.05 o 
   4   6   6      268.60      254.81     17.84 o 
   5   6   6        2.26       -7.04      6.83 o 
  -5   7   6       71.74       68.78     10.58 o 
  -4   7   6        2.43       -3.27      4.32 o 
  -3   7   6      180.17      200.77     11.09 o 
  -2   7   6        2.70       -3.67      2.45 o 
  -1   7   6        0.07       -1.22      1.61 o 
   0   7   6       17.47       13.36      2.27 o 
   1   7   6      413.14      478.33     17.02 o 
   2   7   6      201.62      195.24      8.28 o 
   3   7   6     1312.48     1244.79     68.09 o 
   4   7   6       10.96        1.97      4.77 o 
   5   7   6       15.49       15.23      8.30 o 
  -5   8   6       19.45       15.89      6.70 o 
  -4   8   6        0.29       -1.43      4.56 o 
  -3   8   6        4.10       -1.01      3.63 o 
  -2   8   6      114.27      108.57      7.90 o 
  -1   8   6      135.90      128.54      6.75 o 
   0   8   6     1259.73     1352.33     38.88 o 
   1   8   6      116.88       98.26      5.30 o 
   2   8   6      865.80      843.72     28.16 o 
   3   8   6      219.38      235.93     20.92 o 
   4   8   6       37.26       39.41      6.68 o 
   5   8   6        0.80        1.06      7.50 o 
  -4   9   6      143.25      158.99     11.81 o 
  -3   9   6       28.97       51.44     10.42 o 
  -2   9   6      632.88      608.34     25.55 o 
  -1   9   6       61.02       57.15      6.05 o 
   0   9   6       71.56       77.99      4.91 o 
   1   9   6        6.40        5.03      2.77 o 
   2   9   6      133.89      125.53      7.80 o 
   3   9   6       57.47       64.11      9.15 o 
   4   9   6       64.59       57.73      7.99 o 
  -4  10   6       36.50       41.50      9.69 o 
  -3  10   6        2.55       -0.22      4.31 o 
  -2  10   6      116.37      109.51      9.01 o 
  -1  10   6       85.99       91.72      9.79 o 
   0  10   6      479.07      487.62     19.12 o 
   1  10   6        8.63        8.20      3.29 o 
   2  10   6      217.90      214.14     14.06 o 
   3  10   6       57.16       68.54      9.40 o 
   4  10   6        7.59        5.16      5.62 o 
  -4  11   6        0.36       -0.05      5.68 o 
  -3  11   6      195.69      185.09     11.91 o 
  -2  11   6      139.95      146.38     20.38 o 
  -1  11   6       59.67       52.81      8.37 o 
   0  11   6       71.12       69.38      5.88 o 
   1  11   6        9.21        2.11      3.71 o 
   2  11   6      154.04      133.36     11.46 o 
   3  11   6       15.19        8.77      8.59 o 
   4  11   6        0.32       -5.53      5.94 o 
  -3  12   6        0.27        2.99      5.54 o 
  -2  12   6        0.01       -3.84      4.24 o 
  -1  12   6      208.99      223.67     18.04 o 
   0  12   6       36.63       33.18      4.81 o 
   1  12   6       40.00       33.88      5.67 o 
   2  12   6        9.51        0.51      5.57 o 
   3  12   6      155.54      155.70     18.51 o 
  -3  13   6       67.83       85.71     10.21 o 
  -2  13   6      131.45      157.30     11.79 o 
  -1  13   6       23.63       22.04      7.58 o 
   0  13   6       27.02       18.98      6.12 o 
   1  13   6        2.39       -3.80      4.10 o 
   2  13   6       30.58       29.48      7.66 o 
   3  13   6        0.74        3.30      7.18 o 
  -2  14   6        0.95        1.20     12.09 o 
  -1  14   6       46.89       28.28      8.16 o 
   0  14   6      222.74      225.01     15.41 o 
   1  14   6        0.00        0.28      4.98 o 
   2  14   6       74.04       77.15     11.07 o 
  -1  15   6      102.42      107.29     17.79 o 
   0  15   6        0.06       -2.06      6.58 o 
   1  15   6       23.83       16.58     17.01 o 
  -5   0   7        4.30       10.55      9.91 o 
  -3   0   7      714.82      671.09     32.68 o 
  -1   0   7     5233.66     5318.81    228.91 o 
   1   0   7     1157.92     1289.34     56.60 o 
   3   0   7       35.03       46.58      9.07 o 
   5   0   7       13.92       10.86      8.60 o 
  -5   1   7        0.19       -1.54      6.55 o 
  -4   1   7       87.69      100.47     18.24 o 
  -3   1   7      463.75      446.76     17.30 o 
  -2   1   7     1390.07     1406.59     36.59 o 
  -1   1   7     2070.41     2078.48     74.01 o 
   0   1   7        8.95        5.20      1.26 o 
   1   1   7      219.29      201.07     15.02 o 
   2   1   7       21.45       20.31      2.48 o 
   3   1   7      104.69      104.76      9.11 o 
   4   1   7       25.11       16.28      5.73 o 
   5   1   7        7.18        7.58      6.14 o 
  -5   2   7        3.48       -3.51      5.97 o 
  -4   2   7     1894.81     1950.86     73.59 o 
  -3   2   7      196.31      213.87     10.71 o 
  -2   2   7     1762.73     1853.04     51.07 o 
  -1   2   7     1398.32     1370.26     67.96 o 
   0   2   7       42.62       39.71      2.91 o 
   1   2   7      176.50      166.69      6.12 o 
   2   2   7       19.51       24.81      3.04 o 
   3   2   7       63.17       61.67      5.26 o 
   4   2   7      364.11      344.87     20.05 o 
   5   2   7       35.16       28.39     19.63 o 
  -5   3   7        5.91       -0.15      6.34 o 
  -4   3   7      113.60      101.24      8.29 o 
  -3   3   7      276.61      292.44     13.62 o 
  -2   3   7     1237.42     1268.52     36.41 o 
  -1   3   7      173.28      215.22      8.14 o 
   0   3   7     1109.87     1110.03     30.83 o 
   1   3   7      694.52      787.62     30.03 o 
   2   3   7      714.74      770.95     29.10 o 
   3   3   7      405.12      384.39     16.31 o 
   4   3   7      351.03      320.60     19.28 o 
   5   3   7        2.53       -7.18      8.98 o 
  -5   4   7       48.43       76.69     10.24 o 
  -4   4   7       48.35       67.80      8.56 o 
  -3   4   7        7.24       -0.06      3.04 o 
  -2   4   7      200.37      195.40      7.14 o 
  -1   4   7      697.21      689.40     19.98 o 
   0   4   7      626.83      595.16     17.55 o 
   1   4   7      113.26      145.84      5.44 o 
   2   4   7      948.56      891.75     25.96 o 
   3   4   7       26.35       33.51      4.13 o 
   4   4   7      142.30      146.82     10.21 o 
   5   4   7       10.05        4.15      6.84 o 
  -5   5   7        3.10       -8.63      5.75 o 
  -4   5   7        0.94       -1.79      3.49 o 
  -3   5   7        1.51       -2.36      2.60 o 
  -2   5   7       41.27       50.88      3.88 o 
  -1   5   7      498.91      547.73     21.31 o 
   0   5   7      305.15      378.21     11.82 o 
   1   5   7     1131.49     1167.85     33.45 o 
   2   5   7     1333.61     1425.03     40.67 o 
   3   5   7     1324.86     1350.29     56.61 o 
   4   5   7       10.97       15.40      7.19 o 
   5   5   7        5.88        2.06      7.66 o 
  -5   6   7       19.73       15.70      6.93 o 
  -4   6   7      319.29      301.31     13.02 o 
  -3   6   7        1.91       -2.66      2.62 o 
  -2   6   7       14.31       14.77      2.89 o 
  -1   6   7      437.01      362.74     13.01 o 
   0   6   7       87.00       71.61      3.92 o 
   1   6   7      230.52      229.89      8.08 o 
   2   6   7        2.64        7.50      2.67 o 
   3   6   7       17.75       20.67      5.33 o 
   4   6   7       68.93       49.57     11.18 o 
   5   6   7        0.01       -7.66      7.06 o 
  -5   7   7        3.26        2.30      5.81 o 
  -4   7   7       23.29       23.68      5.74 o 
  -3   7   7        4.58        1.63      3.87 o 
  -2   7   7      102.64       98.76      6.36 o 
  -1   7   7      131.55      155.52      8.50 o 
   0   7   7      156.15      144.84      7.06 o 
   1   7   7      106.08       94.49      5.88 o 
   2   7   7     3423.17     3613.94    113.53 o 
   3   7   7      251.60      246.40     13.12 o 
   4   7   7       76.88       65.09     10.83 o 
   5   7   7        2.89       -7.35      7.22 o 
  -5   8   7       62.72       80.05     18.44 o 
  -4   8   7      393.11      426.92     22.61 o 
  -3   8   7       65.29       81.10      8.03 o 
  -2   8   7      214.85      209.09     11.19 o 
  -1   8   7      208.53      177.98      9.80 o 
   0   8   7       96.79      118.07      5.30 o 
   1   8   7      161.20      174.25      7.68 o 
   2   8   7       51.61       46.53      4.91 o 
   3   8   7      113.72      125.49     16.23 o 
   4   8   7        5.08        2.52      6.76 o 
   5   8   7        1.41       -6.88      7.24 o 
  -4   9   7        0.01        4.78      5.53 o 
  -3   9   7        6.11        5.67      4.65 o 
  -2   9   7       71.49       80.01      7.75 o 
  -1   9   7       17.60       34.06     13.29 o 
   0   9   7        0.62       -3.34      2.30 o 
   1   9   7      770.45      678.00     20.94 o 
   2   9   7        1.59        8.99      9.67 o 
   3   9   7       92.74      107.60      8.80 o 
   4   9   7       45.88       40.50      7.01 o 
  -4  10   7       12.03        1.68      6.46 o 
  -3  10   7        1.81        0.29      4.83 o 
  -2  10   7        0.20       -2.08      4.20 o 
  -1  10   7      921.97      862.30     34.20 o 
   0  10   7       28.90       25.53      4.18 o 
   1  10   7        9.72        4.66      2.75 o 
   2  10   7        0.55       -5.42      3.68 o 
   3  10   7       41.06       40.59      6.75 o 
   4  10   7        2.97       -7.10      5.10 o 
  -4  11   7       82.90      110.60     12.12 o 
  -3  11   7       55.17       62.09      8.54 o 
  -2  11   7       26.52       29.69      5.98 o 
  -1  11   7       11.41        9.66      5.84 o 
   0  11   7      132.34      135.64      7.46 o 
   1  11   7       11.75        7.64      3.43 o 
   2  11   7      136.67      136.54     13.13 o 
   3  11   7       22.16       25.88      6.23 o 
   4  11   7       72.77       72.41      9.00 o 
  -3  12   7       65.47       64.72      8.96 o 
  -2  12   7      262.60      297.41     15.80 o 
  -1  12   7        0.00       -2.18      5.33 o 
   0  12   7       47.94       49.62      5.48 o 
   1  12   7        1.84       -2.48      3.52 o 
   2  12   7        7.38        0.63      4.95 o 
   3  12   7        6.96       10.12      5.67 o 
  -3  13   7       13.44       16.71      7.02 o 
  -2  13   7       48.45       59.42     17.74 o 
  -1  13   7        2.08       -7.48      4.99 o 
   0  13   7      176.42      143.51     12.63 o 
   1  13   7       79.90       85.17     12.34 o 
   2  13   7       81.38      112.52     18.65 o 
   3  13   7       36.65       50.01      7.97 o 
  -2  14   7       28.23       29.66      8.66 o 
  -1  14   7      117.08      115.05     13.05 o 
   0  14   7       26.67       23.32      7.64 o 
   1  14   7        4.20        4.39      6.23 o 
   2  14   7        0.11       -9.07      6.05 o 
   0  15   7       18.81       21.98     10.83 o 
  -4   0   8       12.01        6.96      8.76 o 
  -2   0   8      921.89      873.41     33.00 o 
   0   0   8      303.54      207.28     16.13 o 
   2   0   8      537.97      572.66     39.64 o 
   4   0   8       80.37      111.13     16.03 o 
  -5   1   8       96.10      103.10     12.92 o 
  -4   1   8       49.91       57.37      8.90 o 
  -3   1   8      690.23      704.62     28.04 o 
  -2   1   8     4714.37     4890.07    123.81 o 
  -1   1   8     2879.61     3176.86     97.44 o 
   0   1   8       32.03       25.65      2.28 o 
   1   1   8      211.12      194.55      7.07 o 
   2   1   8      183.86      209.62     10.36 o 
   3   1   8        0.72       -2.31      3.57 o 
   4   1   8      106.57      113.13     11.31 o 
   5   1   8        1.13       -1.39      5.31 o 
  -5   2   8        0.51        0.62      6.35 o 
  -4   2   8       89.82      113.80     11.77 o 
  -3   2   8      736.89      664.56     41.04 o 
  -2   2   8      140.04      138.48      5.62 o 
  -1   2   8      806.63      805.70     26.07 o 
   0   2   8      492.80      508.51     16.77 o 
   1   2   8      731.14      852.41     27.05 o 
   2   2   8      201.80      234.72     10.30 o 
   3   2   8      830.35      791.18     38.59 o 
   4   2   8        1.02       -0.89      4.75 o 
   5   2   8       48.94       48.53      8.95 o 
  -5   3   8      120.52      130.10     19.42 o 
  -4   3   8      240.96      241.00     16.17 o 
  -3   3   8      417.77      393.13     23.76 o 
  -2   3   8        0.45        0.68      1.64 o 
  -1   3   8     1221.55     1183.12     37.40 o 
   0   3   8       37.29       45.34      3.40 o 
   1   3   8        5.65        3.89      2.29 o 
   2   3   8      133.60      122.72      6.71 o 
   3   3   8       66.15       70.66      8.89 o 
   4   3   8        8.12        2.24      5.54 o 
   5   3   8       34.63       20.86     12.33 o 
  -5   4   8       18.84       16.94      7.78 o 
  -4   4   8        7.29        3.19      4.08 o 
  -3   4   8       10.18        7.97      3.51 o 
  -2   4   8       40.65       42.03      3.21 o 
  -1   4   8      698.24      741.79     22.43 o 
   0   4   8      708.24      756.28     22.17 o 
   1   4   8     2318.22     2560.48     82.36 o 
   2   4   8      362.51      379.99     13.95 o 
   3   4   8        1.34        6.30      3.48 o 
   4   4   8      211.68      199.70     17.45 o 
   5   4   8       51.83       43.83      9.93 o 
  -5   5   8       41.98       45.57      9.13 o 
  -4   5   8        8.86        3.56      3.64 o 
  -3   5   8      120.29      114.04      6.74 o 
  -2   5   8      234.74      217.80      8.24 o 
  -1   5   8       72.56       90.06      4.52 o 
   0   5   8        0.87       -0.14      1.49 o 
   1   5   8        0.24       -2.21      1.47 o 
   2   5   8        2.92        3.54      2.61 o 
   3   5   8       15.50      101.11     17.09 o 
   4   5   8      161.48      139.34     14.59 o 
   5   5   8        8.43       -2.48      6.87 o 
  -5   6   8        9.18        8.81      7.11 o 
  -4   6   8       34.60       38.62      5.51 o 
  -3   6   8       45.26       39.69      4.76 o 
  -2   6   8        8.76        3.90      2.39 o 
  -1   6   8       49.04       42.95      3.46 o 
   0   6   8     1200.61     1250.22     35.81 o 
   1   6   8      471.82      449.62     16.92 o 
   2   6   8      126.09      121.28      6.54 o 
   3   6   8     2510.65     2719.21     86.68 o 
   4   6   8      181.13      171.64     14.33 o 
   5   6   8        2.31       -1.72      7.43 o 
  -5   7   8      271.05      326.54     22.17 o 
  -4   7   8       14.29        6.95      4.51 o 
  -3   7   8      300.51      291.82     14.45 o 
  -2   7   8       21.29       14.71      3.54 o 
  -1   7   8      417.59      426.85     18.16 o 
   0   7   8       89.10      100.50      4.66 o 
   1   7   8      162.98      185.68      7.11 o 
   2   7   8       19.24       30.30      4.38 o 
   3   7   8      109.31      108.52      7.71 o 
   4   7   8       13.85       19.90      7.96 o 
   5   7   8        0.32       -7.48      6.92 o 
  -4   8   8       20.94       25.59      6.82 o 
  -3   8   8       85.44      101.58     10.31 o 
  -2   8   8       83.73       84.29      7.22 o 
  -1   8   8      207.82      204.82     10.57 o 
   0   8   8        1.57        1.27      2.04 o 
   1   8   8      147.77      158.77      6.59 o 
   2   8   8       76.02       81.66      6.24 o 
   3   8   8      498.22      492.88     25.12 o 
   4   8   8       20.26       33.42      9.03 o 
  -4   9   8      152.48      154.73     11.36 o 
  -3   9   8        9.83        7.79      4.70 o 
  -2   9   8      366.63      360.91     24.82 o 
  -1   9   8      407.12      409.60     18.14 o 
   0   9   8        3.65        1.13      2.65 o 
   1   9   8       34.97       24.68      3.37 o 
   2   9   8       25.98       12.48      3.78 o 
   3   9   8        3.80       11.36      5.17 o 
   4   9   8        0.46       -9.48      6.32 o 
  -4  10   8        0.26        4.14      5.79 o 
  -3  10   8       39.61       63.07      8.13 o 
  -2  10   8      277.31      247.45     14.10 o 
  -1  10   8       11.07        6.18      4.04 o 
   0  10   8       55.42       56.56      6.26 o 
   1  10   8      230.21      216.93      8.72 o 
   2  10   8       57.14       59.81      7.16 o 
   3  10   8      126.49      123.97     10.50 o 
   4  10   8       32.93       38.20     10.21 o 
  -3  11   8      217.04      229.80     13.75 o 
  -2  11   8       35.04       33.64      6.39 o 
  -1  11   8      178.66      175.88     12.85 o 
   0  11   8        4.56       -0.03      3.12 o 
   1  11   8      112.03      112.52      6.41 o 
   2  11   8       13.34        1.84      4.76 o 
   3  11   8       10.05        3.83      4.99 o 
  -3  12   8      213.08      223.81     14.26 o 
  -2  12   8       96.25       96.31     11.87 o 
  -1  12   8       66.74       66.66      9.49 o 
   0  12   8        9.02        4.37      3.64 o 
   1  12   8      134.23      135.45      8.90 o 
   2  12   8        4.44        1.86      4.66 o 
   3  12   8      193.58      207.95     12.71 o 
  -2  13   8      170.43      184.92     15.95 o 
  -1  13   8       71.37       93.13     11.28 o 
   0  13   8       13.48        8.12     10.84 o 
   1  13   8        1.12       -4.64      4.87 o 
   2  13   8        2.12       -7.02      7.50 o 
  -2  14   8       15.88       22.32      8.60 o 
  -1  14   8        9.07       -0.94      7.15 o 
   0  14   8       68.16       87.53     11.17 o 
   1  14   8        7.33        0.26      6.32 o 
  -5   0   9      345.79      344.48     31.46 o 
  -3   0   9      740.33      829.91     56.98 o 
  -1   0   9     6248.37     6089.98    262.45 o 
   1   0   9      252.98      218.12     11.23 o 
   3   0   9       26.84       21.28      7.67 o 
   5   0   9       89.92      100.86     16.94 o 
  -5   1   9      110.79      112.52     13.31 o 
  -4   1   9       83.86       94.60     21.89 o 
  -3   1   9       42.83       48.03      7.33 o 
  -2   1   9      143.60      162.95      6.65 o 
  -1   1   9      659.89      628.65     20.85 o 
   0   1   9       50.43       65.63      3.51 o 
   1   1   9       28.92       41.90      2.71 o 
   2   1   9      608.20      644.75     37.48 o 
   3   1   9      150.56      143.19     11.21 o 
   4   1   9       63.48       67.68      9.18 o 
   5   1   9       50.11       67.69     22.46 o 
  -5   2   9        8.95        6.21      7.16 o 
  -4   2   9       58.33       70.12     18.23 o 
  -3   2   9       82.99       66.74      5.77 o 
  -2   2   9     1207.60     1130.15     37.43 o 
  -1   2   9      316.55      338.70     12.17 o 
   0   2   9        6.21        0.30      1.40 o 
   1   2   9      434.90      466.38     13.49 o 
   2   2   9      101.62      105.08      5.87 o 
   3   2   9        2.58       -0.23      5.23 o 
   4   2   9       74.22       75.79     13.67 o 
   5   2   9        5.93        4.96      6.31 o 
  -5   3   9       13.64        8.77      7.37 o 
  -4   3   9      246.46      218.43     15.35 o 
  -3   3   9       27.42       24.91      4.36 o 
  -2   3   9       76.47       57.55      3.66 o 
  -1   3   9      459.65      470.40     19.63 o 
   0   3   9      958.05     1003.73     28.84 o 
   1   3   9      702.74      793.72     25.51 o 
   2   3   9      771.86      827.86     31.34 o 
   3   3   9      370.09      358.62     20.20 o 
   4   3   9        5.34       -1.88      5.31 o 
   5   3   9        2.21       -1.89      6.20 o 
  -5   4   9       30.33       33.72     10.26 o 
  -4   4   9        3.88        2.47      5.61 o 
  -3   4   9      613.28      594.27     25.29 o 
  -2   4   9        8.03        7.42      2.08 o 
  -1   4   9     1183.71     1154.52     42.66 o 
   0   4   9       63.83       80.59      3.41 o 
   1   4   9       95.09      117.26      6.75 o 
   2   4   9       18.62       18.14      4.31 o 
   3   4   9       75.29       91.90     25.64 o 
   4   4   9       15.08        7.32     10.06 o 
   5   4   9        0.03       -4.02      6.94 o 
  -5   5   9        3.19       -7.52      8.73 o 
  -4   5   9        1.02       -3.17      4.51 o 
  -3   5   9       13.76        7.15      3.41 o 
  -2   5   9       41.73       46.11      6.10 o 
  -1   5   9     1732.23     1654.96     46.09 o 
   0   5   9      245.74      279.54     13.26 o 
   1   5   9      381.24      381.63     12.56 o 
   2   5   9        5.74        3.03      2.74 o 
   3   5   9     3390.83     3400.37    125.58 o 
   4   5   9      306.54      297.82     15.44 o 
   5   5   9       71.66       59.23     11.70 o 
  -5   6   9        9.17        0.95      7.13 o 
  -4   6   9      164.47      175.72      9.71 o 
  -3   6   9        4.01        5.76      3.42 o 
  -2   6   9      137.53      117.59      5.88 o 
  -1   6   9      598.08      623.72     21.22 o 
   0   6   9        0.34       -1.57      1.89 o 
   1   6   9       59.85       65.07      4.80 o 
   2   6   9       88.62      116.32      6.88 o 
   3   6   9      125.62      169.36      8.86 o 
   4   6   9       85.45       73.79     15.80 o 
   5   6   9        0.01      -10.38      6.92 o 
  -5   7   9        0.00        5.57      7.10 o 
  -4   7   9       91.17       97.19      8.56 o 
  -3   7   9        0.01       -4.60      3.19 o 
  -2   7   9      100.27      104.70     10.26 o 
  -1   7   9        3.07        0.87      3.49 o 
   0   7   9      433.54      458.85     14.57 o 
   1   7   9        0.00       -1.98      2.03 o 
   2   7   9       41.85       47.11      5.12 o 
   3   7   9        0.01        4.77      3.93 o 
   4   7   9      178.29      156.07     14.64 o 
   5   7   9        5.42       -1.90      9.08 o 
  -4   8   9      241.06      244.93     15.18 o 
  -3   8   9      559.90      557.96     24.47 o 
  -2   8   9       29.89       29.70      5.19 o 
  -1   8   9      193.07      205.28     13.13 o 
   0   8   9       34.51       32.89      3.26 o 
   1   8   9        6.40       -0.80      2.24 o 
   2   8   9       80.93       82.14      6.42 o 
   3   8   9       37.70       32.09      7.21 o 
   4   8   9       15.83       10.40      7.82 o 
  -4   9   9        0.18       -1.92      5.44 o 
  -3   9   9        0.05       -1.90      4.72 o 
  -2   9   9       86.11      100.46      7.74 o 
  -1   9   9       26.72       21.77      4.90 o 
   0   9   9        2.00       -0.34      2.58 o 
   1   9   9       40.03       40.07      4.02 o 
   2   9   9        2.65       -4.31      3.14 o 
   3   9   9      721.94      694.54     29.60 o 
   4   9   9       42.14       28.74     14.57 o 
  -4  10   9       14.87        5.04      5.96 o 
  -3  10   9      908.41      971.68     44.77 o 
  -2  10   9        4.11        1.12      5.78 o 
  -1  10   9      325.84      332.83     17.86 o 
   0  10   9        0.99       -3.51      2.92 o 
   1  10   9        2.92       -0.57      2.83 o 
   2  10   9        8.98        3.09      4.38 o 
   3  10   9        0.09       -2.01      4.80 o 
   4  10   9        7.61       11.37      8.05 o 
  -3  11   9        0.53        0.98      5.59 o 
  -2  11   9       91.81       93.82     11.85 o 
  -1  11   9        9.98        9.20      4.86 o 
   0  11   9       12.14       18.32      4.07 o 
   1  11   9       24.20       20.47      4.92 o 
   2  11   9      151.51      141.73     10.08 o 
   3  11   9       31.90       36.21      6.82 o 
  -3  12   9        0.18        0.74      5.77 o 
  -2  12   9       71.92       77.72     10.91 o 
  -1  12   9      123.70      136.12     10.99 o 
   0  12   9       59.11       49.98      8.27 o 
   1  12   9        1.92        5.52      5.34 o 
   2  12   9        0.39       -6.47      4.31 o 
   3  12   9        6.79        6.43      6.01 o 
  -2  13   9        9.39        4.86      7.13 o 
  -1  13   9      108.95      132.96     13.81 o 
   0  13   9       31.74       40.26      6.57 o 
   1  13   9       38.52       42.15      8.56 o 
   2  13   9       53.06       42.71     13.46 o 
  -1  14   9      142.41      156.20     16.49 o 
   0  14   9        0.63       -0.66      5.70 o 
   1  14   9        7.78        8.10      6.85 o 
  -4   0  10        0.06       -4.59      7.58 o 
  -2   0  10       13.98        7.51      4.63 o 
   0   0  10       22.97       35.12      5.32 o 
   2   0  10       26.12       20.00      6.39 o 
   4   0  10      237.21      216.13     21.24 o 
  -5   1  10       99.82      129.74     14.79 o 
  -4   1  10      417.04      442.44     25.33 o 
  -3   1  10       55.76       57.83      5.04 o 
  -2   1  10       90.83       75.73      7.79 o 
  -1   1  10     2493.18     2458.30     76.24 o 
   0   1  10      441.39      431.16     14.79 o 
   1   1  10      435.92      461.65     15.46 o 
   2   1  10     1028.80     1082.49     50.45 o 
   3   1  10      139.10      123.99     10.33 o 
   4   1  10      114.38      103.66     11.26 o 
   5   1  10        6.06        9.17      6.49 o 
  -5   2  10       27.59       18.83      8.31 o 
  -4   2  10       42.42       49.82     14.80 o 
  -3   2  10       77.97       70.79      8.39 o 
  -2   2  10       59.37       59.88      4.35 o 
  -1   2  10       47.86       71.34      4.49 o 
   0   2  10      120.52      116.20      5.29 o 
   1   2  10      428.32      383.91     18.85 o 
   2   2  10      344.74      326.25     15.49 o 
   3   2  10      406.09      398.21     21.95 o 
   4   2  10        0.21       -4.69      4.76 o 
   5   2  10        3.15       -8.20      5.47 o 
  -5   3  10      140.68      162.71     16.54 o 
  -4   3  10       18.27       10.71      5.85 o 
  -3   3  10      109.88       94.05      8.17 o 
  -2   3  10      308.87      305.21     11.08 o 
  -1   3  10     1629.50     1706.85     55.42 o 
   0   3  10       35.46       35.36      4.56 o 
   1   3  10      200.17      242.21      8.96 o 
   2   3  10        9.02       11.29      2.93 o 
   3   3  10        0.17        3.13      4.22 o 
   4   3  10       37.50       38.99     10.66 o 
   5   3  10       10.68        8.43      7.05 o 
  -5   4  10       17.72        6.12     11.37 o 
  -4   4  10       64.73       57.79      9.60 o 
  -3   4  10      531.15      546.03     20.08 o 
  -2   4  10      107.61      115.35      5.34 o 
  -1   4  10     1102.39     1060.11     38.87 o 
   0   4  10      139.62      134.06      4.76 o 
   1   4  10      224.52      200.36      7.12 o 
   2   4  10      560.39      580.29     29.31 o 
   3   4  10      137.71      150.44     11.51 o 
   4   4  10      701.36      719.36     49.98 o 
   5   4  10       48.10       43.70     10.43 o 
  -5   5  10        0.15       -4.15      6.73 o 
  -4   5  10      219.64      228.36     13.37 o 
  -3   5  10      200.76      197.09      9.29 o 
  -2   5  10     1083.91     1015.53     33.55 o 
  -1   5  10      198.22      195.09      7.29 o 
   0   5  10      649.54      660.73     19.80 o 
   1   5  10       50.79       47.55      3.46 o 
   2   5  10      344.79      347.35     13.43 o 
   3   5  10       86.57      116.16      9.63 o 
   4   5  10       17.52       17.08      7.52 o 
   5   5  10        1.50       -5.75      7.11 o 
  -5   6  10       45.63       54.59     11.01 o 
  -4   6  10        1.77       -6.67      4.45 o 
  -3   6  10       83.86       77.69      6.22 o 
  -2   6  10       75.71       76.19      5.34 o 
  -1   6  10      346.97      348.91     13.07 o 
   0   6  10       81.39       95.39      4.65 o 
   1   6  10      203.43      192.95      7.28 o 
   2   6  10     1303.19     1261.43     41.48 o 
   3   6  10        1.47        1.04      4.96 o 
   4   6  10       86.35       64.59     10.66 o 
   5   6  10       71.59       62.25     11.63 o 
  -4   7  10        1.29       -2.14      5.17 o 
  -3   7  10       50.38       59.26      7.13 o 
  -2   7  10      131.79      143.35      8.11 o 
  -1   7  10      356.62      314.46     14.57 o 
   0   7  10        1.88        3.72      2.13 o 
   1   7  10       11.42        6.20      2.31 o 
   2   7  10      273.50      278.15     11.68 o 
   3   7  10      163.71      151.54     14.00 o 
   4   7  10        2.73        6.19      6.55 o 
  -4   8  10        0.83        0.35      5.01 o 
  -3   8  10        7.28        9.26      4.83 o 
  -2   8  10       20.44       27.88      6.05 o 
  -1   8  10       40.93       47.54     11.89 o 
   0   8  10      157.50      153.40      6.48 o 
   1   8  10       49.19       48.79      4.17 o 
   2   8  10       59.81       65.02      5.94 o 
   3   8  10       18.41       27.31      5.92 o 
   4   8  10      389.20      384.75     24.74 o 
  -4   9  10      126.79      138.02     11.97 o 
  -3   9  10      218.28      215.69     12.73 o 
  -2   9  10     1293.55     1422.13     81.60 o 
  -1   9  10       11.26        2.07      4.07 o 
   0   9  10      242.58      221.56      9.67 o 
   1   9  10        3.30       -3.16      2.79 o 
   2   9  10       20.88       10.35      4.06 o 
   3   9  10      222.29      210.19     12.28 o 
   4   9  10        2.21        9.37      7.88 o 
  -4  10  10        7.17        1.87      6.05 o 
  -3  10  10       42.55       56.56     11.40 o 
  -2  10  10        9.42        6.84      5.84 o 
  -1  10  10      110.72      107.81      9.15 o 
   0  10  10        0.04       -2.74      3.55 o 
   1  10  10       19.29       22.56      6.74 o 
   2  10  10       21.84       27.08      7.36 o 
   3  10  10        6.11        6.70      5.18 o 
   4  10  10      157.99      174.56     17.69 o 
  -3  11  10        3.25        6.49      5.53 o 
  -2  11  10       68.73       67.76     11.29 o 
  -1  11  10      352.08      347.50     16.95 o 
   0  11  10        0.19       -4.84      4.06 o 
   1  11  10       74.39       78.78      7.77 o 
   2  11  10        0.07       -2.19      4.25 o 
   3  11  10        3.03        7.83      5.61 o 
  -3  12  10        1.89       -3.77      5.70 o 
  -2  12  10       52.36       74.81     11.22 o 
  -1  12  10       28.24       31.14      6.62 o 
   0  12  10       66.61       59.39      7.94 o 
   1  12  10       90.77      114.26     12.08 o 
   2  12  10       19.53        9.74      5.68 o 
   3  12  10       52.84       52.06      8.34 o 
  -2  13  10       44.90       66.63     11.46 o 
  -1  13  10       97.83       76.76     11.06 o 
   0  13  10       59.30       71.51     10.22 o 
   1  13  10        0.29       -4.90      5.54 o 
   2  13  10       49.83       44.00      9.01 o 
  -1  14  10       76.63       81.23     11.55 o 
   0  14  10       57.39       52.84      9.40 o 
   1  14  10       24.87       33.19     11.64 o 
  -5   0  11      196.41      221.05     24.45 o 
  -3   0  11       72.28       83.80      8.97 o 
  -1   0  11       27.24       24.82      4.28 o 
   1   0  11      171.55      160.40      9.15 o 
   3   0  11        0.09       -0.75      6.07 o 
   5   0  11       42.73       42.28     13.13 o 
  -5   1  11       19.01       25.29      8.72 o 
  -4   1  11       33.64       57.23      9.37 o 
  -3   1  11        0.26       -0.51      2.73 o 
  -2   1  11      150.53      147.22      9.31 o 
  -1   1  11      138.34      142.38      6.44 o 
   0   1  11      273.37      289.48     10.67 o 
   1   1  11       43.70       55.51      3.45 o 
   2   1  11       10.48        3.20      3.48 o 
   3   1  11      770.32      769.69     75.48 o 
   4   1  11       38.45       48.88      8.52 o 
   5   1  11        3.93        2.81      6.21 o 
  -5   2  11       27.01       25.60     10.42 o 
  -4   2  11      230.40      232.22     16.44 o 
  -3   2  11       83.53       88.73      7.96 o 
  -2   2  11     2073.59     1947.46     61.44 o 
  -1   2  11       78.49       96.15      5.14 o 
   0   2  11      956.18     1019.03     32.70 o 
   1   2  11       28.97       24.39      3.33 o 
   2   2  11        1.36        4.65      3.81 o 
   3   2  11       56.30       45.04      9.06 o 
   4   2  11       13.53       16.93      6.56 o 
   5   2  11        6.80       -2.29      7.18 o 
  -5   3  11        8.09       -3.64      7.09 o 
  -4   3  11       71.77       81.82     11.11 o 
  -3   3  11      384.17      353.22     16.64 o 
  -2   3  11       40.22       28.88      3.73 o 
  -1   3  11       54.66       56.96      4.24 o 
   0   3  11     1515.06     1622.99     45.89 o 
   1   3  11        0.15       -0.03      1.70 o 
   2   3  11      147.73      150.34      7.94 o 
   3   3  11       96.21      107.36     19.19 o 
   4   3  11      342.68      301.35     19.01 o 
   5   3  11      119.24      152.78     15.13 o 
  -5   4  11       50.40       54.28     10.56 o 
  -4   4  11        0.15       -8.23      5.48 o 
  -3   4  11       29.50       30.50      5.58 o 
  -2   4  11       44.71       41.76      5.50 o 
  -1   4  11     1420.56     1391.72     44.43 o 
   0   4  11       58.87       55.09      3.29 o 
   1   4  11        1.64       -2.19      1.59 o 
   2   4  11       37.26       45.45      6.42 o 
   3   4  11        4.25        8.69      5.93 o 
   4   4  11       59.29       91.90     20.41 o 
   5   4  11        6.69       10.28     12.50 o 
  -5   5  11        2.55       -0.61      8.35 o 
  -4   5  11       60.70       63.68     10.67 o 
  -3   5  11      778.17      764.38     31.26 o 
  -2   5  11      200.45      170.32      8.27 o 
  -1   5  11      680.36      635.60     19.15 o 
   0   5  11        2.62        5.90      2.10 o 
   1   5  11      216.23      207.21      8.65 o 
   2   5  11       19.50       12.86      3.65 o 
   3   5  11      366.52      348.55     17.01 o 
   4   5  11        0.15       -1.28      4.77 o 
   5   5  11       26.47       21.95     12.15 o 
  -5   6  11       15.74       16.70      8.28 o 
  -4   6  11       10.67        7.24      5.67 o 
  -3   6  11       29.38       32.28      5.02 o 
  -2   6  11      776.49      740.48     25.54 o 
  -1   6  11      258.24      292.50     12.82 o 
   0   6  11      380.08      394.76     12.85 o 
   1   6  11       70.41       67.36      6.59 o 
   2   6  11       28.38       34.16      4.64 o 
   3   6  11      115.38      110.91     12.36 o 
   4   6  11       10.25        5.62      7.06 o 
  -4   7  11       51.08       58.65      8.33 o 
  -3   7  11       19.95       11.12      4.29 o 
  -2   7  11       39.37       29.59      4.92 o 
  -1   7  11       13.97       11.63      4.09 o 
   0   7  11      855.74      875.20     26.10 o 
   1   7  11        1.93       -3.65      2.44 o 
   2   7  11       47.31       76.24      6.21 o 
   3   7  11       16.01       10.38      5.20 o 
   4   7  11      256.44      261.51     19.14 o 
  -4   8  11       44.73       34.55     10.26 o 
  -3   8  11       86.43      101.18     10.61 o 
  -2   8  11     1397.96     1448.06     55.39 o 
  -1   8  11      363.42      335.55     15.82 o 
   0   8  11       35.70       40.76      3.82 o 
   1   8  11       43.32       46.75      4.98 o 
   2   8  11       35.93       32.30      4.73 o 
   3   8  11      109.36      120.57     13.60 o 
   4   8  11       38.75       48.43     16.58 o 
  -4   9  11        6.77        2.30      7.89 o 
  -3   9  11      115.48      113.27     12.95 o 
  -2   9  11       93.28      111.41     10.07 o 
  -1   9  11       41.11       46.29      7.41 o 
   0   9  11       34.18       40.17      5.55 o 
   1   9  11        5.53        8.18      3.35 o 
   2   9  11       28.59       24.51      4.60 o 
   3   9  11      139.42      175.34     24.94 o 
   4   9  11        3.55        9.17      8.06 o 
  -3  10  11       17.45       12.95      5.81 o 
  -2  10  11        0.32       -6.87      4.58 o 
  -1  10  11      105.50       97.39      8.90 o 
   0  10  11      361.91      360.24     16.66 o 
   1  10  11       17.15       16.12      4.01 o 
   2  10  11        6.66        2.78      4.75 o 
   3  10  11      137.92      140.51     11.11 o 
  -3  11  11        0.95       -4.02      6.88 o 
  -2  11  11        0.17       -5.97      6.10 o 
  -1  11  11       17.93       17.87      6.17 o 
   0  11  11       52.26       62.69      9.37 o 
   1  11  11       77.48       71.66      7.63 o 
   2  11  11       69.43       84.52      8.50 o 
   3  11  11       49.96       57.60      9.74 o 
  -2  12  11      342.57      333.64     23.48 o 
  -1  12  11        1.41        2.71      5.18 o 
   0  12  11      125.90      149.85     11.23 o 
   1  12  11        1.83        0.04      7.05 o 
   2  12  11        2.74        2.79      6.32 o 
  -2  13  11        1.82       -5.45      7.13 o 
  -1  13  11       25.40       25.64      6.90 o 
   0  13  11      141.23      170.44     13.95 o 
   1  13  11       32.13       25.52     11.06 o 
   2  13  11       43.13       39.56     14.82 o 
   0  14  11       16.48       25.83     11.79 o 
  -4   0  12        0.36        2.84      8.78 o 
  -2   0  12      114.78      138.76      9.73 o 
   0   0  12       22.46       35.14      4.88 o 
   2   0  12      812.71      857.66     58.24 o 
   4   0  12      283.08      300.32     26.84 o 
  -5   1  12       19.63       15.47      8.41 o 
  -4   1  12      342.10      352.33     30.43 o 
  -3   1  12       80.68       56.83      5.55 o 
  -2   1  12       26.01       25.18      3.54 o 
  -1   1  12      103.34       95.37      5.36 o 
   0   1  12       51.30       40.73      3.60 o 
   1   1  12       22.17       27.76      2.88 o 
   2   1  12      250.02      287.88     19.81 o 
   3   1  12       11.55       24.25      6.13 o 
   4   1  12        1.17       -7.58      5.10 o 
   5   1  12       27.70       29.82      8.84 o 
  -5   2  12       74.70       81.32     12.43 o 
  -4   2  12        6.78        4.91      6.58 o 
  -3   2  12      186.34      182.31     11.26 o 
  -2   2  12       53.34       61.35      5.05 o 
  -1   2  12      749.88      823.11     27.26 o 
   0   2  12      277.13      277.96     11.83 o 
   1   2  12        2.22        2.86      2.10 o 
   2   2  12       39.93       42.06      9.80 o 
   3   2  12      301.30      304.00     56.76 o 
   4   2  12       36.21       26.78      8.96 o 
   5   2  12       99.53      113.76     13.27 o 
  -5   3  12       47.83       42.19     20.30 o 
  -4   3  12        8.25        6.77      6.16 o 
  -3   3  12      257.17      241.72     25.45 o 
  -2   3  12      258.97      258.50     10.72 o 
  -1   3  12     1436.84     1480.19     56.01 o 
   0   3  12      387.66      376.15     12.16 o 
   1   3  12      104.77      109.34      5.82 o 
   2   3  12        0.75        1.83      3.80 o 
   3   3  12        0.31        0.53      5.01 o 
   4   3  12      316.55      312.55     19.72 o 
   5   3  12       13.10       17.07      7.88 o 
  -5   4  12        0.48        0.42      7.77 o 
  -4   4  12       56.17       56.26     10.02 o 
  -3   4  12      142.64      130.82      9.44 o 
  -2   4  12      710.28      642.83     26.39 o 
  -1   4  12     1075.17     1099.98     35.83 o 
   0   4  12       13.84        8.40      1.97 o 
   1   4  12       11.55        9.80      2.71 o 
   2   4  12      566.70      568.00     61.60 o 
   3   4  12      257.33      228.90     15.13 o 
   4   4  12       16.73       18.83     11.25 o 
   5   4  12       11.06        4.02      8.08 o 
  -5   5  12        7.51        4.80      8.36 o 
  -4   5  12       67.36       53.20     13.77 o 
  -3   5  12       24.68       11.19      6.38 o 
  -2   5  12      193.80      201.80     16.41 o 
  -1   5  12       27.74       33.52      3.47 o 
   0   5  12      507.06      486.24     15.34 o 
   1   5  12       56.39       46.45      4.45 o 
   2   5  12      646.28      582.16     20.93 o 
   3   5  12        1.19       -5.19      3.95 o 
   4   5  12       21.80       19.47      6.04 o 
   5   5  12        1.14       -0.29      7.51 o 
  -4   6  12       73.81       51.14      8.60 o 
  -3   6  12      215.81      209.43     10.53 o 
  -2   6  12      115.34      129.82      8.28 o 
  -1   6  12        0.30        1.90      2.89 o 
   0   6  12      168.18      167.02      6.83 o 
   1   6  12       27.31       31.24      4.17 o 
   2   6  12      115.40      118.99      7.07 o 
   3   6  12       96.70      112.73     12.04 o 
   4   6  12        7.70       14.54      7.71 o 
  -4   7  12        5.23       -7.75      5.21 o 
  -3   7  12      302.89      307.34     11.96 o 
  -2   7  12       42.21       51.22      7.74 o 
  -1   7  12     2141.41     2173.92    106.77 o 
   0   7  12       99.41      106.79      6.41 o 
   1   7  12      121.68      110.49      6.63 o 
   2   7  12       49.08       52.61      5.53 o 
   3   7  12        0.12        0.18      5.70 o 
   4   7  12        2.99        6.98      7.30 o 
  -4   8  12        5.10        0.12      7.79 o 
  -3   8  12       23.64       26.39      6.32 o 
  -2   8  12      167.53      164.18     10.80 o 
  -1   8  12       66.96       72.22      7.66 o 
   0   8  12       34.67       38.31      7.10 o 
   1   8  12       11.07        2.10      3.16 o 
   2   8  12       52.08       59.68      6.07 o 
   3   8  12      128.95      131.41     10.20 o 
   4   8  12       10.96       15.21      8.35 o 
  -4   9  12      108.78      115.12     14.66 o 
  -3   9  12        3.21       -4.87      6.27 o 
  -2   9  12        3.30       -3.86      5.60 o 
  -1   9  12       42.54       43.43      8.61 o 
   0   9  12      371.23      357.73     16.35 o 
   1   9  12       63.53       58.85      6.84 o 
   2   9  12        9.39       -1.70      3.35 o 
   3   9  12       18.41        9.58      7.12 o 
   4   9  12      149.00      152.17     38.47 o 
  -3  10  12        6.74        0.77      6.90 o 
  -2  10  12        1.49       -1.69      5.18 o 
  -1  10  12       37.42       30.53      6.10 o 
   0  10  12        0.03        1.74      4.62 o 
   1  10  12       28.62       34.44      8.04 o 
   2  10  12       18.65       23.57      4.88 o 
   3  10  12       42.20       43.65      9.58 o 
  -3  11  12       67.27       88.27     16.66 o 
  -2  11  12       19.92       11.50      5.96 o 
  -1  11  12      196.71      194.70     11.83 o 
   0  11  12       13.97       13.93      6.31 o 
   1  11  12       56.44       51.77      8.72 o 
   2  11  12        0.12        3.73      4.94 o 
   3  11  12       12.06       21.33      9.04 o 
  -2  12  12        0.81        1.76      7.26 o 
  -1  12  12       24.81       23.38      6.57 o 
   0  12  12        0.79       -0.90      5.97 o 
   1  12  12       14.33       19.37      9.60 o 
   2  12  12       10.43       10.99      6.77 o 
  -1  13  12       39.76       55.49      8.31 o 
   0  13  12       53.53       64.15     10.49 o 
   1  13  12        6.53        3.95      9.09 o 
  -5   0  13       96.83      127.22     21.71 o 
  -3   0  13        9.10        5.36     10.52 o 
  -1   0  13     1016.80      959.67     44.62 o 
   1   0  13        9.57       11.71      4.66 o 
   3   0  13      324.27      270.46     23.92 o 
   5   0  13      154.88      181.62     24.22 o 
  -5   1  13       36.77       44.58     11.26 o 
  -4   1  13       29.56       20.61      7.58 o 
  -3   1  13      120.54      109.39      7.01 o 
  -2   1  13       22.15       17.01      3.43 o 
  -1   1  13       66.44       71.63      5.18 o 
   0   1  13       74.53       74.32      5.02 o 
   1   1  13        8.12        5.45      2.73 o 
   2   1  13      140.59      114.48      9.14 o 
   3   1  13      460.06      467.63     25.55 o 
   4   1  13      127.94      147.11     18.14 o 
   5   1  13       22.77       27.14     12.33 o 
  -5   2  13       15.43       14.36      8.59 o 
  -4   2  13      198.72      188.79     15.98 o 
  -3   2  13        9.81        2.79      4.32 o 
  -2   2  13      484.69      450.58     16.67 o 
  -1   2  13        5.46        7.29      2.59 o 
   0   2  13       15.15       20.60      2.95 o 
   1   2  13        8.15        6.93      2.73 o 
   2   2  13       25.59       15.90      5.04 o 
   3   2  13       38.75       38.49      7.21 o 
   4   2  13      106.45      114.38     12.54 o 
   5   2  13       76.56       91.96     12.87 o 
  -5   3  13       15.50        9.35      8.29 o 
  -4   3  13       17.94        6.91      6.56 o 
  -3   3  13       47.79       20.99      5.43 o 
  -2   3  13       47.84       44.55      4.67 o 
  -1   3  13       41.78       45.75      4.37 o 
   0   3  13     1561.83     1648.75     52.03 o 
   1   3  13       28.44       27.08      5.83 o 
   2   3  13      331.02      361.93     20.21 o 
   3   3  13       26.87       17.08      6.34 o 
   4   3  13       57.36       67.12     10.10 o 
   5   3  13        0.16        6.82      7.44 o 
  -5   4  13       23.48       28.56     11.88 o 
  -4   4  13      163.49      150.55     15.16 o 
  -3   4  13        0.51       -0.62      4.13 o 
  -2   4  13      384.65      385.91     17.58 o 
  -1   4  13     1207.19     1112.88     36.40 o 
   0   4  13      149.92      135.05      5.18 o 
   1   4  13      710.27      674.84     23.32 o 
   2   4  13       10.45        4.15      4.98 o 
   3   4  13       37.38       47.36     13.67 o 
   4   4  13        5.14        0.53      6.08 o 
  -4   5  13       53.89       41.55     13.37 o 
  -3   5  13       24.48       29.94      6.21 o 
  -2   5  13      437.16      490.90     26.54 o 
  -1   5  13       10.77       11.47      2.91 o 
   0   5  13      133.11      133.83      5.78 o 
   1   5  13       53.86       67.13      5.41 o 
   2   5  13       15.21       19.53      4.87 o 
   3   5  13       42.29       42.34      6.74 o 
   4   5  13       29.61       32.45      8.37 o 
  -4   6  13       25.70       34.17      7.56 o 
  -3   6  13       21.62       13.82      5.09 o 
  -2   6  13      893.90      972.93     32.72 o 
  -1   6  13      725.00      657.52     22.80 o 
   0   6  13      414.44      407.13     15.14 o 
   1   6  13      372.04      387.86     14.86 o 
   2   6  13       29.81       37.89      4.73 o 
   3   6  13       31.44       27.83      6.10 o 
   4   6  13       30.58       27.49      7.10 o 
  -4   7  13        0.98        2.70      6.33 o 
  -3   7  13       38.61       36.03      5.93 o 
  -2   7  13     1222.13     1309.05     83.44 o 
  -1   7  13       33.47       43.67      6.44 o 
   0   7  13      356.93      357.48     13.80 o 
   1   7  13       12.88        9.30      4.29 o 
   2   7  13      159.99      170.73      8.68 o 
   3   7  13       13.19       15.35      5.57 o 
   4   7  13       33.71       39.56      9.62 o 
  -4   8  13       24.42       16.13      6.93 o 
  -3   8  13        2.70       -1.05      4.98 o 
  -2   8  13      286.09      306.91     15.83 o 
  -1   8  13       72.34       72.38      7.96 o 
   0   8  13       80.91       73.70      7.37 o 
   1   8  13      284.44      260.46     11.36 o 
   2   8  13        0.32       -4.87      3.25 o 
   3   8  13       17.32       34.18      6.73 o 
   4   8  13       13.82       23.80      9.22 o 
  -3   9  13       29.74        9.76      7.49 o 
  -2   9  13       33.19       33.43      6.60 o 
  -1   9  13        0.20       -6.26      4.17 o 
   0   9  13        8.91        4.54      4.29 o 
   1   9  13        1.92        0.96      3.87 o 
   2   9  13       38.09       33.54      5.31 o 
   3   9  13       25.05       29.62      8.86 o 
  -3  10  13        1.95       -8.44      6.44 o 
  -2  10  13      110.86      122.71     12.97 o 
  -1  10  13      257.22      257.56     14.03 o 
   0  10  13        3.87        6.21      5.60 o 
   1  10  13       45.71       42.54      7.81 o 
   2  10  13        9.36        4.48      4.14 o 
   3  10  13        1.88       -0.97      7.63 o 
  -2  11  13       51.91       50.14     11.01 o 
  -1  11  13        4.68        2.91      5.12 o 
   0  11  13      124.68      141.67     13.75 o 
   1  11  13       23.97       26.84      8.52 o 
   2  11  13       28.62       30.62      6.45 o 
  -2  12  13       97.33       99.94     14.42 o 
  -1  12  13       16.79       18.16      6.61 o 
   0  12  13        4.36       13.59      7.15 o 
   1  12  13       39.62       47.05      9.05 o 
   2  12  13       17.97        6.56      9.42 o 
  -1  13  13        0.04       -4.98      5.78 o 
   0  13  13       32.33       52.02     10.56 o 
   1  13  13        4.79        4.79     10.04 o 
  -4   0  14        7.99       -1.77      8.40 o 
  -2   0  14      186.94      199.57     12.86 o 
   0   0  14      159.30      124.64      8.73 o 
   2   0  14       29.95       16.89      7.47 o 
   4   0  14      369.67      403.24     33.78 o 
  -5   1  14       24.33       34.08     10.62 o 
  -4   1  14       33.43       29.61      8.48 o 
  -3   1  14       85.12       58.05      5.88 o 
  -2   1  14       64.90       80.16      5.72 o 
  -1   1  14      207.94      206.00      8.97 o 
   0   1  14        6.67        6.39      2.48 o 
   1   1  14       63.14       53.86      6.85 o 
   2   1  14       19.43       15.11      5.10 o 
   3   1  14       48.78       52.73      8.70 o 
   4   1  14       13.33        8.14     10.00 o 
   5   1  14       41.30       54.69     10.62 o 
  -5   2  14       89.76      106.77     14.63 o 
  -4   2  14        0.59        0.77      6.35 o 
  -3   2  14       15.52       27.98      6.84 o 
  -2   2  14       52.83       43.21      6.52 o 
  -1   2  14      296.65      288.07     11.55 o 
   0   2  14       44.26       50.93      4.38 o 
   1   2  14        0.28       -3.74      2.49 o 
   2   2  14        1.06       -4.02      3.79 o 
   3   2  14      640.46      643.65     33.44 o 
   4   2  14       74.51       73.29     10.62 o 
  -4   3  14        5.40        2.89      6.29 o 
  -3   3  14      494.56      501.57     22.46 o 
  -2   3  14       98.94       87.34      6.21 o 
  -1   3  14      475.34      436.81     16.06 o 
   0   3  14        7.11        7.68      2.76 o 
   1   3  14      206.72      174.05      9.20 o 
   2   3  14      139.35      119.37      9.89 o 
   3   3  14        1.69       -6.02      4.74 o 
   4   3  14       14.02       18.95      7.55 o 
  -4   4  14        0.99       -1.39      6.61 o 
  -3   4  14      100.84       68.89      7.91 o 
  -2   4  14        0.01       -5.87      3.91 o 
  -1   4  14        6.28       20.53      3.62 o 
   0   4  14      258.68      274.60      9.55 o 
   1   4  14      194.65      191.30      8.68 o 
   2   4  14        0.80       -5.00      8.08 o 
   3   4  14      130.40      124.62     12.55 o 
   4   4  14       14.37       12.49      6.78 o 
  -4   5  14       22.73       22.75     11.75 o 
  -3   5  14       74.55       73.75      8.58 o 
  -2   5  14      694.41      691.87     28.77 o 
  -1   5  14      111.16      107.68      5.97 o 
   0   5  14      976.85      972.49     28.21 o 
   1   5  14       14.16       14.73      4.29 o 
   2   5  14      616.63      567.71     37.70 o 
   3   5  14        0.67       -0.60      4.38 o 
   4   5  14        2.25       -7.36      4.91 o 
  -4   6  14       12.35        0.38      7.13 o 
  -3   6  14        0.10       -2.46      3.93 o 
  -2   6  14        1.11       -5.85      4.28 o 
  -1   6  14     1598.86     1689.15     53.24 o 
   0   6  14       29.37       41.27      4.68 o 
   1   6  14       15.56        6.41      3.30 o 
   2   6  14       16.52       17.47      5.14 o 
   3   6  14      195.02      190.16     11.71 o 
   4   6  14       12.37       10.52      7.85 o 
  -4   7  14        9.03        7.92      6.50 o 
  -3   7  14       55.34       60.69      6.95 o 
  -2   7  14        7.19        8.97      4.39 o 
  -1   7  14      645.25      620.89     26.12 o 
   0   7  14       14.87       15.72      3.73 o 
   1   7  14      215.19      194.69     10.71 o 
   2   7  14        1.26       -1.31      4.32 o 
   3   7  14       10.21       -1.01      5.31 o 
   4   7  14        2.15       -5.35      7.29 o 
  -4   8  14       26.02       10.54      7.38 o 
  -3   8  14       14.49        6.18      4.93 o 
  -2   8  14        1.16       -3.71      4.36 o 
  -1   8  14      355.23      378.75     17.87 o 
   0   8  14       29.47       35.21      7.24 o 
   1   8  14        0.08       -0.53      4.01 o 
   2   8  14        0.62       -1.11      4.44 o 
   3   8  14      163.35      161.31     11.07 o 
  -3   9  14        7.92       -7.58      6.41 o 
  -2   9  14      129.54      143.62     11.66 o 
  -1   9  14       29.06       32.22      9.33 o 
   0   9  14      210.43      217.03     15.00 o 
   1   9  14       12.48        5.84      4.42 o 
   2   9  14       41.23       22.98      5.16 o 
   3   9  14       18.10       14.16      7.61 o 
  -3  10  14       19.07       10.14     11.35 o 
  -2  10  14        0.02       -2.07      5.17 o 
  -1  10  14       10.71        8.13      5.38 o 
   0  10  14       55.59       56.05      8.88 o 
   1  10  14       12.84       15.41      6.60 o 
   2  10  14       57.88       85.99      7.70 o 
   3  10  14        3.53       14.45      8.02 o 
  -2  11  14        1.08       -3.89      5.39 o 
  -1  11  14      100.21      114.18     10.49 o 
   0  11  14       37.15       40.23      8.70 o 
   1  11  14       49.16       71.65     10.25 o 
   2  11  14        0.10       -4.33      6.35 o 
  -1  12  14       30.15       46.10      7.77 o 
   0  12  14        2.28       -1.30      6.82 o 
   1  12  14       37.18       50.88      9.75 o 
  -3   0  15       76.07       82.00     10.30 o 
  -1   0  15      508.87      439.23     22.96 o 
   1   0  15        0.04       -4.10      4.19 o 
   3   0  15        9.63       10.09      8.27 o 
  -4   1  15        3.89       -1.24      6.58 o 
  -3   1  15       39.85       43.36      6.74 o 
  -2   1  15        5.19        0.20      3.03 o 
  -1   1  15      157.69      133.80      6.98 o 
   0   1  15       30.52       29.42      3.67 o 
   1   1  15       33.91       22.22      5.27 o 
   2   1  15       15.63        6.19      4.82 o 
   3   1  15      183.39      166.51     16.49 o 
   4   1  15        5.91        0.86      7.87 o 
  -4   2  15       21.28       16.14      8.15 o 
  -3   2  15       38.46       29.11      6.21 o 
  -2   2  15      111.24       98.93      7.73 o 
  -1   2  15       78.72       81.02      6.11 o 
   0   2  15       69.36       83.20      5.56 o 
   1   2  15        2.93       -2.06      3.78 o 
   2   2  15      126.46      140.65     11.45 o 
   3   2  15        0.51       -2.66      5.25 o 
   4   2  15       47.47       32.33      8.45 o 
  -4   3  15        0.06       -5.91      5.92 o 
  -3   3  15       38.55       51.60      7.81 o 
  -2   3  15        0.04       -6.00      4.00 o 
  -1   3  15       36.70       56.41      7.41 o 
   0   3  15       77.18       71.83      5.52 o 
   1   3  15       81.60       77.06      6.79 o 
   2   3  15       84.63       98.28     13.86 o 
   3   3  15       56.46       52.48      8.71 o 
   4   3  15       52.33       54.39      9.83 o 
  -4   4  15       19.08       19.00      7.91 o 
  -3   4  15      123.22      158.98     11.40 o 
  -2   4  15      504.80      447.80     20.25 o 
  -1   4  15     1307.96     1310.20     42.75 o 
   0   4  15        2.93        0.20      3.05 o 
   1   4  15      463.28      450.49     19.34 o 
   2   4  15      142.03      133.90     10.82 o 
   3   4  15       30.08       34.58      9.10 o 
   4   4  15       17.60       14.02      7.66 o 
  -4   5  15        6.56       13.12     11.15 o 
  -3   5  15        1.44       -6.44      4.29 o 
  -2   5  15        1.78        3.29      4.57 o 
  -1   5  15      878.94      804.77     24.71 o 
   0   5  15      315.18      332.26     11.44 o 
   1   5  15       28.05       30.76      4.44 o 
   2   5  15       26.30       25.12      5.40 o 
   3   5  15       53.32       70.23      8.21 o 
   4   5  15        2.14       -1.77      5.69 o 
  -4   6  15       45.78       40.39      8.64 o 
  -3   6  15      191.57      192.49     10.55 o 
  -2   6  15       45.21       41.22      5.60 o 
  -1   6  15      283.91      274.48     11.81 o 
   0   6  15      470.31      443.26     20.05 o 
   1   6  15      270.70      290.35     14.11 o 
   2   6  15       84.18       69.82      8.03 o 
   3   6  15        0.80       -3.92      4.63 o 
   4   6  15        0.00       -5.21      5.91 o 
  -4   7  15       22.37       36.80      8.55 o 
  -3   7  15        1.73        0.02      4.51 o 
  -2   7  15       26.30       27.67      6.83 o 
  -1   7  15        0.08       -0.37      4.09 o 
   0   7  15       80.66      102.30      8.14 o 
   1   7  15       93.65      103.21      8.65 o 
   2   7  15       20.60       29.15      5.79 o 
   3   7  15        4.30       -1.84      5.51 o 
   4   7  15        4.35        0.92     11.44 o 
  -3   8  15        0.66       -5.91      4.78 o 
  -2   8  15        0.92       -3.21      4.60 o 
  -1   8  15      695.63      742.92     49.06 o 
   0   8  15      266.22      258.30     16.85 o 
   1   8  15       25.76       29.73      5.81 o 
   2   8  15      103.57      119.13      9.96 o 
   3   8  15        5.20        8.14      5.97 o 
  -3   9  15       11.05        1.66      6.43 o 
  -2   9  15        0.49       -1.51      5.00 o 
  -1   9  15      205.01      207.81     12.24 o 
   0   9  15       49.90       54.83      9.10 o 
   1   9  15      108.08      110.17     12.14 o 
   2   9  15       52.45       50.05     14.74 o 
   3   9  15      134.64      178.47     15.85 o 
  -2  10  15       46.43       45.99     16.01 o 
  -1  10  15      112.60      113.40     10.38 o 
   0  10  15       47.36       58.07     14.15 o 
   1  10  15        1.69       -7.27      5.76 o 
   2  10  15       35.32       36.70      8.71 o 
  -2  11  15        0.44       -2.94      5.61 o 
  -1  11  15       11.61        8.32      6.08 o 
   0  11  15        5.43       -1.15      6.89 o 
   1  11  15        2.06        2.47      6.36 o 
  -1  12  15       25.11       39.09     10.12 o 
   0  12  15       55.11       75.19     11.64 o 
   1  12  15        2.52       -0.50      6.90 o 
  -4   0  16       85.47      104.89     18.94 o 
  -2   0  16        9.03        4.00      4.81 o 
   0   0  16      354.05      368.46     27.62 o 
   2   0  16      150.58      147.47     15.95 o 
   4   0  16       43.91       60.88     14.68 o 
  -4   1  16        6.47       12.85      8.01 o 
  -3   1  16       30.73       15.52      5.32 o 
  -2   1  16      456.39      393.40     15.51 o 
  -1   1  16       63.91       74.53      7.09 o 
   0   1  16        9.70        7.05      2.99 o 
   1   1  16        0.79       -2.99      4.08 o 
   2   1  16      123.61      108.42     10.94 o 
   3   1  16        0.41        0.80      5.49 o 
   4   1  16        2.56       -6.29      6.39 o 
  -4   2  16        0.29       -8.59      7.28 o 
  -3   2  16        0.17        0.05      6.08 o 
  -2   2  16       23.92       19.06      4.10 o 
  -1   2  16       49.89       43.39      5.03 o 
   0   2  16        5.44        8.30      2.99 o 
   1   2  16       91.24       87.82      9.89 o 
   2   2  16       19.77       13.68      5.48 o 
   3   2  16       19.31       32.70      7.26 o 
   4   2  16        2.79        0.96      6.85 o 
  -4   3  16       44.93       43.78     10.20 o 
  -3   3  16        8.48        9.64      5.33 o 
  -2   3  16        0.09       -5.28      3.75 o 
  -1   3  16     1474.10     1446.75     47.05 o 
   0   3  16      410.13      411.20     18.06 o 
   1   3  16      199.40      165.20     11.67 o 
   2   3  16       43.98       45.09      7.96 o 
   3   3  16        2.52        0.09      5.94 o 
   4   3  16        0.06        0.75      6.54 o 
  -4   4  16       20.37       20.45      8.53 o 
  -3   4  16        2.84        0.40      4.73 o 
  -2   4  16       16.63       23.73      5.50 o 
  -1   4  16        1.50        3.22      3.84 o 
   0   4  16      559.69      558.29     23.41 o 
   1   4  16       22.85       19.38      6.74 o 
   2   4  16       11.21        0.95      5.11 o 
   3   4  16        0.02        0.50      6.16 o 
   4   4  16      100.95      106.33     12.98 o 
  -4   5  16      115.87      115.59     20.83 o 
  -3   5  16        0.02       -6.80      4.66 o 
  -2   5  16      386.93      379.22     18.15 o 
  -1   5  16      196.52      207.72      9.75 o 
   0   5  16      274.89      276.31     14.18 o 
   1   5  16       24.90       36.15      5.67 o 
   2   5  16      156.63      150.03      9.74 o 
   3   5  16       14.48        5.67      5.34 o 
   4   5  16       15.81        7.95      6.50 o 
  -4   6  16        1.02        0.90      6.92 o 
  -3   6  16       21.13       18.03      5.56 o 
  -2   6  16        5.93        2.44      4.27 o 
  -1   6  16        0.97       -1.99      3.30 o 
   0   6  16       63.61       63.97      6.94 o 
   1   6  16      150.57      134.30      8.95 o 
   2   6  16       34.97       29.78      5.87 o 
   3   6  16        5.36        2.07      5.21 o 
   4   6  16       17.36        6.34      6.59 o 
  -3   7  16       65.49       67.69      7.75 o 
  -2   7  16       81.59       84.49     14.34 o 
  -1   7  16      255.89      226.16     12.64 o 
   0   7  16       37.39       37.93      7.88 o 
   1   7  16      589.58      584.49     24.98 o 
   2   7  16        4.96        3.82      4.89 o 
   3   7  16       11.13        0.56      5.16 o 
  -3   8  16       73.95       75.03      8.29 o 
  -2   8  16       21.88       11.97      5.74 o 
  -1   8  16       44.11       57.22      7.46 o 
   0   8  16       42.99       44.80      8.46 o 
   1   8  16      149.60      150.80      9.84 o 
   2   8  16       10.26       17.05      6.96 o 
   3   8  16       38.53       49.97      7.93 o 
  -3   9  16        3.45       -0.29      5.76 o 
  -2   9  16       33.67       28.05      6.91 o 
  -1   9  16       44.90       52.89      8.98 o 
   0   9  16       98.53      124.44     13.29 o 
   1   9  16        5.41       10.98      6.19 o 
   2   9  16       26.97       49.50     19.10 o 
   3   9  16        4.52        7.01      7.37 o 
  -2  10  16        0.00       -1.31      5.70 o 
  -1  10  16        1.73       -4.46      6.64 o 
   0  10  16       70.88       81.39     11.26 o 
   1  10  16        0.00        2.05      6.78 o 
   2  10  16       56.20       76.51     11.15 o 
  -1  11  16       69.10       52.66     15.07 o 
   0  11  16        1.06       -1.96      7.63 o 
   1  11  16       49.37       50.14     10.03 o 
  -3   0  17        2.51        1.04      5.46 o 
  -1   0  17      111.51      122.25      9.96 o 
   1   0  17       12.85       14.01      8.00 o 
   3   0  17       35.90       35.78     10.95 o 
  -4   1  17       28.97       13.53      8.55 o 
  -3   1  17       16.26        0.86      4.62 o 
  -2   1  17       20.35       27.60      4.62 o 
  -1   1  17      190.76      181.78      8.97 o 
   0   1  17       14.39       11.16      4.06 o 
   1   1  17       25.76       17.29      5.78 o 
   2   1  17      100.76      113.81     11.33 o 
   3   1  17       36.47       33.92      7.54 o 
   4   1  17       25.63       28.49      8.77 o 
  -4   2  17       61.72       68.71      9.08 o 
  -3   2  17       10.28        5.85      5.10 o 
  -2   2  17      148.60      139.04      7.95 o 
  -1   2  17      176.58      179.59      8.93 o 
   0   2  17     1007.94      984.37     38.30 o 
   1   2  17       56.37       63.07      8.44 o 
   2   2  17      199.92      178.84     13.02 o 
   3   2  17       13.47        7.89     11.28 o 
   4   2  17        2.71       -2.91      6.53 o 
  -4   3  17       43.90       45.13     19.06 o 
  -3   3  17       19.54       20.16      6.19 o 
  -2   3  17       39.24       48.66      6.70 o 
  -1   3  17      172.73      210.34     11.51 o 
   0   3  17      161.39      159.32      9.64 o 
   1   3  17       48.55       59.76      8.04 o 
   2   3  17       98.71      108.90     21.52 o 
   3   3  17        1.17        3.23      5.95 o 
   4   3  17        7.51        4.73      6.79 o 
  -4   4  17       26.79       16.91      8.60 o 
  -3   4  17      144.33      143.06     11.80 o 
  -2   4  17      202.48      199.96     11.74 o 
  -1   4  17       10.83        8.46      3.60 o 
   0   4  17      764.06      796.47     31.92 o 
   1   4  17      276.76      278.15     17.02 o 
   2   4  17       45.36       34.74      7.58 o 
   3   4  17        1.97       -7.36      5.64 o 
   4   4  17        5.35       -3.91      6.72 o 
  -4   5  17        9.49       16.05     13.30 o 
  -3   5  17       12.02       10.78      7.56 o 
  -2   5  17        5.29        8.12      5.03 o 
  -1   5  17       18.19       16.34      3.83 o 
   0   5  17        0.13       -2.59      3.71 o 
   1   5  17      154.73      131.57     10.79 o 
   2   5  17       93.34      106.57      9.36 o 
   3   5  17        3.73        7.45      5.67 o 
  -3   6  17       62.17       73.76      8.12 o 
  -2   6  17      212.16      187.25      9.93 o 
  -1   6  17       70.06       77.81      7.40 o 
   0   6  17      236.34      258.90     13.18 o 
   1   6  17       32.32       40.21      8.54 o 
   2   6  17      299.87      262.36     17.30 o 
   3   6  17        1.02       -2.76      4.90 o 
  -3   7  17        1.02       -2.91      5.01 o 
  -2   7  17      117.90      132.32      9.46 o 
  -1   7  17        1.24        9.77      4.84 o 
   0   7  17      178.38      198.06     19.21 o 
   1   7  17        1.63        0.89      5.65 o 
   2   7  17      226.81      241.84     16.57 o 
   3   7  17        1.24       -6.96      5.19 o 
  -3   8  17       13.28       11.83      5.80 o 
  -2   8  17      146.24      156.44     12.92 o 
  -1   8  17        8.39        1.45      6.13 o 
   0   8  17       31.50       39.65      8.15 o 
   1   8  17       43.99       43.65      9.85 o 
   2   8  17       92.92      105.35     12.49 o 
   3   8  17        1.13        3.14      5.92 o 
  -2   9  17       57.88       55.99      8.88 o 
  -1   9  17       64.27       58.08     10.06 o 
   0   9  17       10.11       10.23      7.07 o 
   1   9  17        2.08        9.41      6.65 o 
   2   9  17       17.45       21.62      7.97 o 
  -2  10  17       11.88       13.01      6.64 o 
  -1  10  17        9.59        9.24      7.79 o 
   0  10  17      204.32      215.38     16.17 o 
   1  10  17       38.97       48.80      9.60 o 
   0  11  17        6.68       11.22      7.87 o 
  -4   0  18       48.40       56.12     16.92 o 
  -2   0  18      266.06      218.60     14.98 o 
   0   0  18       35.70       16.72      8.20 o 
   2   0  18      224.53      249.11     22.86 o 
   4   0  18        4.04        6.30      9.98 o 
  -4   1  18       16.60       13.06      8.86 o 
  -3   1  18        4.78        1.97      5.33 o 
  -2   1  18        1.54        0.50      3.70 o 
  -1   1  18      103.76      108.80      7.57 o 
   0   1  18      155.48      156.51     11.56 o 
   1   1  18      331.41      340.87     35.79 o 
   2   1  18       98.36      102.13     20.79 o 
   3   1  18        8.59        6.43      6.24 o 
   4   1  18        0.00        2.42      6.83 o 
  -4   2  18        0.19        1.78      7.82 o 
  -3   2  18      113.82      116.40     10.97 o 
  -2   2  18       55.84       50.91      5.96 o 
  -1   2  18      103.67      100.92      7.52 o 
   0   2  18       28.81       57.89     10.35 o 
   1   2  18      134.40      132.49     10.75 o 
   2   2  18        8.29       10.95      6.20 o 
   3   2  18       83.93       99.74     27.58 o 
   4   2  18        0.06       -9.82      6.54 o 
  -4   3  18       38.56       37.03      8.26 o 
  -3   3  18       27.14       25.08      6.74 o 
  -2   3  18        3.87       -4.72      4.37 o 
  -1   3  18      231.84      213.99     10.14 o 
   0   3  18       52.30       54.31      6.81 o 
   1   3  18      598.39      596.26     31.00 o 
   2   3  18       46.01       37.14      7.78 o 
   3   3  18        5.08       -5.25      5.75 o 
  -3   4  18       31.59       33.55      8.64 o 
  -2   4  18       12.27       11.85      5.42 o 
  -1   4  18        0.75       -4.91      3.28 o 
   0   4  18        0.05        0.70      4.03 o 
   1   4  18        6.83        7.32      5.59 o 
   2   4  18       16.63       24.34      7.20 o 
   3   4  18        1.16       -4.78      6.03 o 
  -3   5  18       10.11       11.87      6.52 o 
  -2   5  18      223.04      218.46     12.93 o 
  -1   5  18        8.15       -0.72      3.53 o 
   0   5  18      183.37      162.70      9.97 o 
   1   5  18       14.56       18.47      6.79 o 
   2   5  18      187.17      166.24     13.73 o 
   3   5  18       10.97       11.01      7.58 o 
  -3   6  18       65.15       98.57      9.29 o 
  -2   6  18        5.67       10.80      5.02 o 
  -1   6  18        0.45       -3.61      3.78 o 
   0   6  18       12.29        6.15      4.63 o 
   1   6  18       74.06       70.01      9.53 o 
   2   6  18       21.69       27.17      7.94 o 
   3   6  18       26.19       18.82      6.54 o 
  -3   7  18       50.87       45.34      8.10 o 
  -2   7  18        3.19       -6.03      4.36 o 
  -1   7  18      234.65      254.47     17.48 o 
   0   7  18        2.22        5.59      7.30 o 
   1   7  18       39.44       52.24      8.84 o 
   2   7  18       21.65       15.87      7.14 o 
   3   7  18       11.68        3.21      7.09 o 
  -2   8  18        8.04        1.10      5.72 o 
  -1   8  18       18.93       14.91      7.35 o 
   0   8  18       26.03       27.39      8.06 o 
   1   8  18       34.61       35.15      8.16 o 
   2   8  18        5.68        6.96      7.18 o 
  -2   9  18       52.17       60.18      8.80 o 
  -1   9  18       24.98       33.95      9.89 o 
   0   9  18        1.04       -5.28      8.48 o 
   1   9  18        0.03       -4.74      8.82 o 
   2   9  18      131.75      153.29     15.42 o 
  -1  10  18       11.84        9.89      7.47 o 
   0  10  18      128.29      156.93     16.11 o 
   1  10  18        7.35       12.79     10.17 o 
  -3   0  19        0.84       -3.39     10.53 o 
  -1   0  19       48.20       51.90     20.86 o 
   1   0  19      939.46     1069.85     73.26 o 
   3   0  19       93.26       64.95     14.06 o 
  -3   1  19       59.41       49.37      8.00 o 
  -2   1  19        4.85       -0.15      3.69 o 
  -1   1  19      182.63      161.40      8.81 o 
   0   1  19      486.98      481.51     26.18 o 
   1   1  19       13.78       32.02      7.24 o 
   2   1  19       88.97      118.78     25.37 o 
   3   1  19       26.06       29.32      8.67 o 
  -3   2  19        1.58        1.06      5.86 o 
  -2   2  19      216.82      217.85     12.57 o 
  -1   2  19        0.24       -3.19      3.59 o 
   0   2  19        0.50        2.39      5.58 o 
   1   2  19      174.33      186.34     13.58 o 
   2   2  19      201.33      163.39     12.72 o 
   3   2  19        0.65       -1.08      6.84 o 
  -3   3  19       43.71       40.55      7.72 o 
  -2   3  19       18.60       26.32      6.31 o 
  -1   3  19       61.48       73.40      6.82 o 
   0   3  19      142.18      131.15     10.93 o 
   1   3  19       14.43       19.57      6.72 o 
   2   3  19        4.64        7.49      6.81 o 
   3   3  19       12.65        8.25      7.13 o 
  -3   4  19       65.92       64.89     16.23 o 
  -2   4  19       43.59       45.72      7.47 o 
  -1   4  19      222.36      212.72     15.41 o 
   0   4  19       16.55       14.33      5.12 o 
   1   4  19      112.88      109.49     11.55 o 
   2   4  19       58.97       54.63     17.17 o 
   3   4  19      132.37      133.81     14.25 o 
  -3   5  19      157.27      205.17     15.22 o 
  -2   5  19        0.02       -8.48      5.65 o 
  -1   5  19       15.40        7.26      6.50 o 
   0   5  19       51.05       53.70      7.12 o 
   1   5  19        1.15       -5.04      5.79 o 
   2   5  19       12.77        2.21      6.88 o 
   3   5  19       35.47       35.64      7.52 o 
  -3   6  19       73.69       82.13      8.97 o 
  -2   6  19      175.55      179.97     10.06 o 
  -1   6  19       75.39       88.89     11.90 o 
   0   6  19        3.91       -3.86      5.81 o 
   1   6  19       30.48       18.65      6.74 o 
   2   6  19       11.78       12.58      7.38 o 
   3   6  19        4.59        0.80      9.25 o 
  -2   7  19       18.46       16.22      5.52 o 
  -1   7  19        3.58        4.30      6.71 o 
   0   7  19        4.85        2.79      6.38 o 
   1   7  19       20.76       16.56      6.90 o 
   2   7  19        4.66        7.56      7.92 o 
  -2   8  19       93.69       90.03     10.27 o 
  -1   8  19       30.85       21.74      8.42 o 
   0   8  19       11.07       19.09      9.20 o 
   1   8  19       44.76       61.33     14.50 o 
   2   8  19       16.20       12.09      8.50 o 
  -1   9  19       31.17       47.24     11.92 o 
   0   9  19        4.87        3.78      7.47 o 
   1   9  19       66.53       73.06     15.61 o 
  -2   0  20       63.99       61.19     11.09 o 
   0   0  20      766.83      715.58     51.67 o 
   2   0  20        2.85        6.76      9.27 o 
  -3   1  20       16.88       25.44      7.01 o 
  -2   1  20       19.76       28.93      5.30 o 
  -1   1  20       26.38       24.68      5.10 o 
   0   1  20       63.73       77.13     10.03 o 
   1   1  20        6.26       17.71      6.83 o 
   2   1  20      385.41      354.42     21.40 o 
   3   1  20       29.43       39.82      8.81 o 
  -3   2  20      108.05      147.36     11.97 o 
  -2   2  20       17.04       16.00      5.86 o 
  -1   2  20       82.79       91.81      9.01 o 
   0   2  20      197.32      187.07     13.78 o 
   1   2  20       29.92       38.16      8.08 o 
   2   2  20       21.61       25.76      7.30 o 
   3   2  20       51.07       48.44      9.62 o 
  -3   3  20       66.76       83.51      9.99 o 
  -2   3  20       23.12       22.67      6.27 o 
  -1   3  20      142.43      160.56     10.80 o 
   0   3  20      108.25      118.36     12.13 o 
   1   3  20      132.70      159.12     13.43 o 
   2   3  20        6.67        8.10      6.65 o 
   3   3  20       69.90       89.45     11.92 o 
  -3   4  20       54.02       54.81      9.31 o 
  -2   4  20       74.74       89.58      9.52 o 
  -1   4  20        0.48        6.19      6.47 o 
   0   4  20        7.40        1.08      5.91 o 
   1   4  20       17.03        8.96      6.28 o 
   2   4  20       70.32       71.99     10.51 o 
   3   4  20       17.17       12.37     10.37 o 
  -2   5  20      111.11      141.70     17.17 o 
  -1   5  20       14.22       20.26      8.22 o 
   0   5  20       15.58       16.63      6.54 o 
   1   5  20        0.00       -2.21      5.46 o 
   2   5  20        8.52       11.31      6.97 o 
  -2   6  20       23.91       17.78      5.17 o 
  -1   6  20        7.43        2.71      6.80 o 
   0   6  20        5.55        3.28      8.98 o 
   1   6  20        0.17       -7.49      5.08 o 
   2   6  20        1.75       -0.61      6.67 o 
  -2   7  20        6.00       -0.91      5.07 o 
  -1   7  20      159.43      185.65     15.98 o 
   0   7  20        0.00       -7.05      5.68 o 
   1   7  20       99.62      105.73     12.16 o 
   2   7  20        0.00       -0.38      7.03 o 
  -1   8  20        3.31       -3.46      7.17 o 
   0   8  20        0.54       -3.95      6.67 o 
   1   8  20        0.29        9.51     10.31 o 
  -3   0  21       55.12       56.74     17.14 o 
  -1   0  21      115.62      122.52     18.23 o 
   1   0  21      173.49      189.53     20.25 o 
   3   0  21       49.67       24.34     11.35 o 
  -3   1  21        8.42       13.02     12.87 o 
  -2   1  21       28.06       25.36      5.75 o 
  -1   1  21        4.14       -4.80      5.47 o 
   0   1  21        0.00       -4.96      6.17 o 
   1   1  21      638.14      586.41     31.49 o 
   2   1  21        0.06       14.83      7.01 o 
   3   1  21        0.03        0.99      6.87 o 
  -3   2  21        9.33        3.51      6.51 o 
  -2   2  21       17.83        8.07      5.71 o 
  -1   2  21        2.76       -4.86      4.65 o 
   0   2  21      124.85      145.14     12.05 o 
   1   2  21       27.18       32.67      7.93 o 
   2   2  21      188.67      172.97     15.83 o 
  -2   3  21      147.84      175.98     12.80 o 
  -1   3  21        5.38        2.23      5.05 o 
   0   3  21        0.59       -8.11      5.41 o 
   1   3  21       10.04       13.75      6.37 o 
   2   3  21       17.76       19.17      7.69 o 
  -2   4  21        8.54       13.28      6.44 o 
  -1   4  21      239.68      269.67     18.29 o 
   0   4  21        2.68       -5.12      5.73 o 
   1   4  21        3.95        2.78      6.34 o 
   2   4  21        8.49        7.90      6.66 o 
  -2   5  21        0.12       -3.63      6.86 o 
  -1   5  21       10.81       14.20      7.45 o 
   0   5  21        1.44       -7.73      5.16 o 
   1   5  21       12.44       -4.24      5.73 o 
   2   5  21        2.90       -1.65      6.18 o 
  -2   6  21       12.89       16.31      8.76 o 
  -1   6  21       83.42      107.67     13.57 o 
   0   6  21       26.00       30.11     11.82 o 
   1   6  21        4.94       -1.89      6.31 o 
  -1   7  21        4.31       -3.79      7.35 o 
   0   7  21       22.57       26.62     11.75 o 
   1   7  21        1.27        1.49     10.29 o 
  -2   0  22       35.28       54.89      9.86 o 
   0   0  22        5.55       -6.81      7.80 o 
   2   0  22      185.23      168.89     19.54 o 
  -2   1  22      102.84      121.02     11.47 o 
  -1   1  22       22.68       29.55      9.74 o 
   0   1  22        1.85       -2.27      5.83 o 
   1   1  22      214.93      213.65     15.61 o 
   2   1  22       70.48       79.70     11.24 o 
  -2   2  22       14.71       13.71      6.61 o 
  -1   2  22       10.72       10.70      7.08 o 
   0   2  22        0.01       -1.01      6.05 o 
   1   2  22       33.44       60.56     10.05 o 
   2   2  22       49.11       55.84     10.07 o 
  -2   3  22        6.79        7.71      6.15 o 
  -1   3  22        3.46       -4.74      9.11 o 
   0   3  22       13.43       13.27      7.15 o 
   1   3  22      101.90      110.13     12.79 o 
   2   3  22        0.92       -1.98      6.60 o 
  -2   4  22       53.04       52.02     10.82 o 
  -1   4  22       35.53       40.72      9.32 o 
   0   4  22        0.09       -8.57      5.71 o 
   1   4  22        0.89       -7.90      5.86 o 
   2   4  22        3.61        2.37      6.86 o 
  -1   5  22       10.25        4.88      6.98 o 
   0   5  22       34.57       19.38     12.08 o 
   1   5  22       10.62        0.66      6.39 o 
  -1   6  22       12.08       13.53      8.82 o 
   0   6  22        0.61       -8.45      9.35 o 
   1   6  22        7.11        0.69      6.77 o 
  -1   0  23       55.63       58.07     13.55 o 
   1   0  23       15.17        8.62     10.75 o 
  -1   1  23        0.04       -4.29      6.26 o 
   0   1  23        0.04       -3.71      5.81 o 
   1   1  23       29.87       40.73      9.01 o 
  -1   2  23        7.01       10.30      9.34 o 
   0   2  23       53.88       53.46      9.58 o 
   1   2  23       10.48        2.86      6.63 o 
  -1   3  23        0.08       -5.30      9.89 o 
   0   3  23       33.33       38.25      8.81 o 
   1   3  23        0.12       -2.41      6.44 o 
  -1   4  23        0.58       -7.51      9.84 o 
   0   4  23        5.62        3.29      7.27 o 
   1   4  23       24.58       31.16      8.91 o 
   0   0  24        1.85       -4.39      9.89 o 
   0   1  24       52.72       63.85     17.72 o 
   0   2  24       11.00       25.91     15.71 o 
                                                 
